# Supplementary material for: Functional and expression analyses of transcripts based on full-length cDNAs of Sorghum bicolor
Source: DNA Res. 2015 Nov 5;22(6):485–93. doi: 10.1093/dnares/dsv030 (PMC4675717; doi:10.1093/dnares/dsv030)
Supplement: Supplementary Data [file supp_dsv030_dsv030supp_table1.xls]

## Sheet: Spikelet
Supplemetary Table S1. List of tissue-specific genes* (Spikelet)
*The tissue-specific genes are specifically expressed from genes already annotated as well as newly identified genes, any having an adjusted q-value ≤0.001 against at least one of the other tissues as well as a FPKM value <1 in both other tissues.
gene_ID	location	FPKM_Seed	FPKM_Spikelet	FPKM_Stem	gene_ID(Sbicolor_79)	annotation
Sobic.001G005400.v2.1	Chr01:479438-481448	0	2.38614	0
Sobic.001G039100.v2.1	Chr01:2910973-2914798	0.29031	3.06009	0.0909876	Sb01g003600	2-oxoglutarate-dependent dioxygenase family protein
Sobic.001G065200.v2.1	Chr01:4931983-4936734	0.26818	1.16493	0.32294	Sb01g005930	Ubiquitin carboxyl-terminal hydrolase family protein
Sobic.001G073300.v2.1	Chr01:5562945-5565180	0.9081	6.08497	0.970071	Sb01g006610	Leucine carboxyl methyltransferase
Sobic.001G082300.v2.1	Chr01:6348632-6350621	0.558267	2.80191	0.778918	Sb01g007410	cytochrome P450, family 81, subfamily D, polypeptide 5
Sobic.001G103100.v2.1	Chr01:7885963-7888644	0.239654	18.7169	0.179834	Sb01g009210	Core-2/I-branching beta-1,6-N-acetylglucosaminyltransferase family protein
Sobic.001G103500.v2.1	Chr01:7941054-7943557	0.816163	11.2036	0.121205	Sb01g009240	Uncharacterised conserved protein UCP015417, vWA
Sobic.001G106500.v2.1	Chr01:8190582-8192240	0.506738	5.96629	0.543165	Sb01g009510
Sobic.001G110500.v2.1	Chr01:8559425-8561518	0.468429	3.31483	0.949065	Sb01g009850	Plant protein of unknown function (DUF946)
Sobic.001G112100.v2.1	Chr01:8767494-8771720	0.490521	3.75259	0.993312	Sb01g009980	Microtubule associated protein (MAP65/ASE1) family protein
Sobic.001G113100.v2.1	Chr01:8858443-8859392	0	2.14336	0
Sobic.001G121800.v2.1	Chr01:9499010-9503974	0	3.43491	0
Sobic.001G125600.v2.1	Chr01:9861043-9862418	0.564955	3.31909	0.549191
Sobic.001G130500.v2.1	Chr01:10225672-10227164	0	3.53604	0
Sobic.001G138100.v2.1	Chr01:10932198-10935930	0.691971	2.9811	0.591187
Sobic.001G140400.v2.1	Chr01:11173979-11175121	0.355556	2.49378	0.52708	Sb01g012220
Sobic.001G143700.v2.1	Chr01:11498211-11500119	0.144773	29.3268	0.18024	Sb01g012530	RmlC-like cupins superfamily protein
Sobic.001G153500.v2.1	Chr01:12310918-12312948	0.0891804	1.44296	0.125694	Sb01g013330	Glutaredoxin family protein
Sobic.001G156200.v2.1	Chr01:12605513-12606812	0.148077	8.74996	0.984493	Sb01g013610
Sobic.001G167600.v2.1	Chr01:13922805-13927153	0.305304	9.50475	0.447844	Sb01g014650	ASYMMETRIC LEAVES 2-like 1
Sobic.001G173100.v2.1	Chr01:14484472-14487073	0.0985064	4.86693	0.37157	Sb01g015080	cytochrome P450, family 71, subfamily B, polypeptide 2
Sobic.001G176000.v2.1	Chr01:14720061-14722032	0.488847	2.38307	0.215853	Sb01g015300	cytochrome P450, family 71, subfamily B, polypeptide 2
Sobic.001G183500.v2.1	Chr01:15560956-15568378	0.0744085	2.95116	0.17766	Sb01g015950	Cystatin/monellin superfamily protein
Sobic.001G188100.v2.1	Chr01:16580142-16583325	0.0760396	14.7466	0.113652	Sb01g016530	RNA-binding protein
Sobic.001G190700.v2.1	Chr01:16855204-16859243	0.370519	1.52897	0.4897		pleiotropic drug resistance 9
Sobic.001G194800.v2.1	Chr01:17428651-17431377	0.380178	3.7607	0.0985873	Sb01g017130	TATA binding protein 2
Sobic.001G196400.v2.1	Chr01:17680560-17685035	0	3.63974	0	Sb01g017280	Protein of unknown function (DUF726)
Sobic.001G202100.v2.1	Chr01:18357672-18358419	0	1.36958	0
Sobic.001G207900.v2.1	Chr01:19012936-19014707	0.333552	15.8826	0
Sobic.001G210600.v2.1	Chr01:19329428-19329848	0	1.51899	0	Sb01g018620
Sobic.001G221400.v2.1	Chr01:20896362-20914021	0.562689	3.59345	0.615815	Sb01g019480	Long-chain fatty alcohol dehydrogenase family protein
Sobic.001G222800.v2.1	Chr01:21264396-21268288	0.408895	64.8132	0.0725589	Sb01g019600	Protein of unknown function (DUF810)
Sobic.001G225900.v2.1	Chr01:21560619-21562181	0.537726	9.91039	0.807822
Sobic.001G229100.v2.1	Chr01:21979682-21982535	0.151786	3.60374	0.122668	Sb01g020080	Exostosin family protein
Sobic.001G231100.v2.1	Chr01:22288237-22288631	0	3.56282	0	Sb01g020260	Defensin-like (DEFL) family protein
Sobic.001G251000.v2.1	Chr01:27114803-27115842	0.494858	2.5414	0.408154
Sobic.001G252900.v2.1	Chr01:27458851-27461352	0.153018	328.499	0.18045	Sb01g022340	pyrophosphorylase 1
Sobic.001G255200.v2.1	Chr01:29292428-29293652	0.19778	3.931	0
Sobic.001G255300.v2.1	Chr01:29294108-29296435	0.155354	2.58647	0.059314	Sb01g022730	Pyridoxal phosphate (PLP)-dependent transferases superfamily protein
Sobic.001G258300.v2.1	Chr01:30633313-30635254	0.454784	1.93337	0.236382	Sb01g023210	GDSL-like Lipase/Acylhydrolase superfamily protein
Sobic.001G269800.v2.1	Chr01:44586565-44588003	0	11.6305	0	Sb01g026500
Sobic.001G274300.v2.1	Chr01:45955858-45956893	0.563231	5.10855	0		Gibberellin-regulated family protein
Sobic.001G285500.v2.1	Chr01:48727661-48728165	0	1.34077	0
Sobic.001G287000.v2.1	Chr01:49097070-49104428	0.576082	2.88785	0.31993
Sobic.001G288400.v2.1	Chr01:49347863-49348523	0	33.859	0	Sb01g028280	Plant invertase/pectin methylesterase inhibitor superfamily protein
Sobic.001G306200.v2.1	Chr01:51849242-51850665	0.260077	358.954	0.10881	Sb01g029820	expansin B2
Sobic.001G306400.v2.1	Chr01:51871601-51873087	0.157577	356.521	0.116084	Sb01g029840	expansin B2
Sobic.001G306500.v2.1	Chr01:51949137-51950841	0.319363	592.708	0.0904245	Sb01g029880	expansin B2
Sobic.001G313800.v2.1	Chr01:52918672-52920386	0.265964	1.20834	0.27245	Sb01g030520	AP2/B3-like transcriptional factor family protein
Sobic.001G319900.v2.1	Chr01:53580273-53584636	0.745348	7.02215	0.950314	Sb01g031080	cytochrome P450, family 704, subfamily A, polypeptide 2
Sobic.001G323700.v2.1	Chr01:53912100-53921146	0.10727	4.29898	0.491022		CCCH-type zinc fingerfamily protein with RNA-binding domain
Sobic.001G329200.v2.1	Chr01:54484318-54488419	0.119947	207.073	0.072197	Sb01g031830	GDP dissociation inhibitor family protein / Rab GTPase activator family protein
Sobic.001G331800.v2.1	Chr01:54827030-54831513	0.266308	1.43097	0.397417	Sb01g032060	Argonaute family protein
Sobic.001G332200.v2.1	Chr01:54888074-54889657	0.558844	1131.69	0.28179	Sb01g032090	senescence-associated gene 12
Sobic.001G332400.v2.1	Chr01:54897491-54904270	0.372456	84.2004	0.109206	Sb01g032110	Protein of unknown function (DUF1336)
Sobic.001G342400.v2.1	Chr01:55776957-55779519	0.468484	5.15772	0.940508	Sb01g032880	SPX domain gene 3
Sobic.001G345300.v2.1	Chr01:56212345-56214967	0.190245	24.8107	0.0944598	Sb01g033140	Plant invertase/pectin methylesterase inhibitor superfamily
Sobic.001G352200.v2.1	Chr01:56947983-56949667	0.795634	3.76829	0.54893	Sb01g033700	P-type ATP-ase 1
Sobic.001G358100.v2.1	Chr01:57593121-57593394	0	2.94611	0
Sobic.001G359100.v2.1	Chr01:57705031-57708829	0.453824	5.83551	0.0957125	Sb01g034290	cytochrome P450, family 709, subfamily B, polypeptide 2
Sobic.001G364200.v2.1	Chr01:58134266-58138270	0.334587	2.83211	0.179876	Sb01g034730	Cytochrome P450 superfamily protein
Sobic.001G367200.v2.1	Chr01:58403160-58407332	0.566965	23.034	0.27068		phosphatidyl inositol monophosphate 5 kinase 4
Sobic.001G367600.v2.1	Chr01:58458455-58460425	0.0579937	1.03935	0.0813668	Sb01g035010
Sobic.001G370200.v2.1	Chr01:58665986-58666322	0	12.8545	0
Sobic.001G386900.v2.1	Chr01:60249561-60253531	0.44615	16.188	0.706654	Sb01g036690	Pyruvate kinase family protein
Sobic.001G393600.v2.1	Chr01:60800836-60803063	0.0981423	1.90397	0.0559452	Sb01g037290	Plant protein of unknown function (DUF247)
Sobic.001G400200.v2.1	Chr01:61376450-61379489	0.272941	1.32301	0.376583	Sb01g037880	F-box and associated interaction domains-containing protein
Sobic.001G407800.v2.1	Chr01:62005302-62010148	0.54688	2.24503	0.672337	Sb01g038520	2-oxoglutarate (2OG) and Fe(II)-dependent oxygenase superfamily protein
Sobic.001G409000.v2.1	Chr01:62085969-62087036	0	6.35482	0
Sobic.001G412900.v2.1	Chr01:62329727-62330244	0	24.162	0
Sobic.001G414400.v2.1	Chr01:62422352-62426203	0.755976	3.58614	0.617255	Sb01g039030	Ankyrin repeat family protein
Sobic.001G431900.v2.1	Chr01:63892980-63895344	0.457648	1.96514	0.591802	Sb01g040630	Regulator of Vps4 activity in the MVB pathway protein
Sobic.001G444200.v2.1	Chr01:64944299-64946207	0.363662	1.37301	0.377267	Sb01g041740	Pentatricopeptide repeat (PPR) superfamily protein
Sobic.001G452500.v2.1	Chr01:65724119-65726826	0.294832	142.917	0.0430774	Sb01g042530	MA3 domain-containing protein
Sobic.001G466000.v2.1	Chr01:66790100-66795178	0.280716	1.90299	0.464753	Sb01g043720	Glycosyl hydrolase family 10 protein
Sobic.001G479700.v2.1	Chr01:67955264-67960208	0.451649	34.7655	0.398745	Sb01g044920	Leucine-rich repeat (LRR) family protein
Sobic.001G487900.v2.1	Chr01:68600537-68606261	0.124578	6.32023	0.182673	Sb01g045650	Mo25 family protein
Sobic.001G489000.v2.1	Chr01:68741708-68743188	0.141093	2.62408	0.323973	Sb01g045750	NAD(P)-linked oxidoreductase superfamily protein
Sobic.001G492100.v2.1	Chr01:68974189-68978413	0.790797	2.28914	0.222886	Sb01g046010	Major facilitator superfamily protein
Sobic.001G500900.v2.1	Chr01:69824809-69827160	0.33321	201.953	0.132563	Sb01g046800	Peroxidase superfamily protein
Sobic.001G502400.v2.1	Chr01:69915934-69917963	0.296988	2.54845	0.624	Sb01g046930	RING/U-box superfamily protein
Sobic.001G504700.v2.1	Chr01:70112304-70116173	0.582005	2.33034	0.382039		BSD domain-containing protein
Sobic.001G508400.v2.1	Chr01:70453519-70455695	0.227538	1.0407	0.0831376	Sb01g047450	myb domain protein 305
Sobic.001G510500.v2.1	Chr01:70632511-70635825	0.520503	15.6075	0.53834	Sb01g047650	CCT motif family protein
Sobic.001G511100.v2.1	Chr01:70677872-70681838	0.132239	22.3269	0.0323725	Sb01g047700	Protein of unknown function (DUF810)
Sobic.001G522800.v2.1	Chr01:71596321-71596967	0	1.30528	0
Sobic.001G528200.v2.1	Chr01:72031282-72034343	0.474974	2.09031	0.5515	Sb01g049150	AP2/B3-like transcriptional factor family protein
Sobic.001G533600.v2.1	Chr01:72497571-72500585	0.18192	1.33319	0.254348	Sb01g049680	P-loop containing nucleoside triphosphate hydrolases superfamily protein
Sobic.001G539600.v2.1	Chr01:73061654-73063010	0.913481	765.577	0.542046	Sb01g050180	expansin B2
Sobic.001G539800.v2.1	Chr01:73075438-73085165	0.174162	60.9242	0.0931845	Sb01g050200	expansin B2
Sobic.001G539900.v2.1	Chr01:73090064-73099636	0.859883	667.357	0.431085	Sb01g050230	expansin B2
Sobic.001G540000.v2.1	Chr01:73106734-73108142	0.762848	538.153	0.416436	Sb01g050240	expansin B2
Sobic.002G006200.v2.1	Chr02:603735-604906	0	13.8245	0
Sobic.002G007900.v2.1	Chr02:742493-743139	0	5.27661	0
Sobic.002G010400.v2.1	Chr02:1003615-1005450	0.195101	1.07572	0.277273	Sb02g001120
Sobic.002G015900.v2.1	Chr02:1407567-1409285	0.238601	1.36206	0		F-box/RNI-like superfamily protein
Sobic.002G022700.v2.1	Chr02:2107015-2109765	0.222253	4.20528	0.31658	Sb02g002090	Cellulose-synthase-like C12
Sobic.002G031000.v2.1	Chr02:2865780-2869895	0.20903	2.34962	0.801855	Sb02g002760	phytochrome interacting factor 3-like 5
Sobic.002G034200.v2.1	Chr02:3137345-3139479	0.207241	4.81832	0
Sobic.002G038100.v2.1	Chr02:3748872-3750234	0	6.4176	0
Sobic.002G041000.v2.1	Chr02:3959627-3961254	0.392167	10.0359	0.13609	Sb02g003510	3-oxo-5-alpha-steroid 4-dehydrogenase family protein
Sobic.002G047200.v2.1	Chr02:4438884-4439606	0	3.4016	0
Sobic.002G049500.v2.1	Chr02:4691199-4692696	0.474254	96.1989	0.360538		Bifunctional inhibitor/lipid-transfer protein/seed storage 2S albumin superfamily protein
Sobic.002G053800.v2.1	Chr02:5134465-5137963	0.0416573	167.73	0.0400722	Sb02g004490	Glycosyl hydrolase family 10 protein
Sobic.002G060000.v2.1	Chr02:5780574-5782331	0.135929	1.79916	0	Sb02g005020	F-box family protein
Sobic.002G061500.v2.1	Chr02:5916232-5917862	0.708752	3.26195	0.131074	Sb02g005110	F-box family protein
Sobic.002G064300.v2.1	Chr02:6251736-6252457	0	1.20281	0
Sobic.002G066600.v2.1	Chr02:6597246-6597740	0	3.78714	0
Sobic.002G070100.v2.1	Chr02:7062932-7066602	0	1.14886	0	Sb02g005890	F-box and associated interaction domains-containing protein
Sobic.002G070400.v2.1	Chr02:7091292-7091703	0	3.48614	0
Sobic.002G074400.v2.1	Chr02:7719324-7720803	0.929617	24.5857	0.574412	Sb02g006210	flavodoxin-like quinone reductase 1
Sobic.002G082800.v2.1	Chr02:8866312-8867655	0	3.12652	0	Sb02g006920	Protein of unknown function (DUF567)
Sobic.002G083100.v2.1	Chr02:8898079-8901887	0.0735915	68.2247	0.0926464	Sb02g006950	heavy metal atpase 2
Sobic.002G095600.v2.1	Chr02:9890099-9895555	0.832838	2.2308	0.913838	Sb02g007890	NRAMP metal ion transporter 6
Sobic.002G102600.v2.1	Chr02:11918441-11920354	0	2.46337	0
Sobic.002G106600.v2.1	Chr02:12744495-12747294	0.262155	5.84245	0.0712057	Sb02g009090	F-box/RNI-like superfamily protein
Sobic.002G108000.v2.1	Chr02:13077312-13080353	0.786193	37.769	0.755299	Sb02g009180	myosin 2
Sobic.002G111100.v2.1	Chr02:13543183-13545980	0.0973826	4.76631	0.0811639
Sobic.002G126400.v2.1	Chr02:17275159-17275965	0.188817	11.7707	0
Sobic.002G146800.v2.1	Chr02:30123377-30124621	0	2.20757	0
Sobic.002G156700.v2.1	Chr02:47612929-47616635	0.124189	4.55297	0.0559231	Sb02g019550	GDSL-like Lipase/Acylhydrolase superfamily protein
Sobic.002G157900.v2.1	Chr02:48439879-48440771	0	10.3155	0
Sobic.002G185000.v2.1	Chr02:56884751-56885797	0.427908	10.5762	0.241079	Sb02g023300	zinc finger (AN1-like) family protein
Sobic.002G186800.v2.1	Chr02:57067810-57077669	0.188842	4.72325	0.395404	Sb02g023470	Calcium-dependent phosphotriesterase superfamily protein
Sobic.002G192700.v2.1	Chr02:57911392-57913752	0.334125	5.09684	0.307543	Sb02g023970	alpha/beta-Hydrolases superfamily protein
Sobic.002G193200.v2.1	Chr02:57939222-57940198	0.217328	6.3535	0
Sobic.002G194200.v2.1	Chr02:58081813-58083250	0	1.82381	0
Sobic.002G194300.v2.1	Chr02:58085393-58087096	0	1.64565	0	Sb02g024100
Sobic.002G197900.v2.1	Chr02:58690058-58690892	0	18.1179	0
Sobic.002G203800.v2.1	Chr02:59451569-59459641	0.139068	13.7685	0.13883	Sb02g024840	pleiotropic drug resistance 12
Sobic.002G207800.v2.1	Chr02:59897071-59912869	0.120776	2.08743	0.201791
Sobic.002G210000.v2.1	Chr02:60222530-60222980	0	1.6934	0
Sobic.002G210700.v2.1	Chr02:60317718-60320524	0.260085	127.645	0.0536229	Sb02g025460	Plant invertase/pectin methylesterase inhibitor superfamily
Sobic.002G225400.v2.1	Chr02:61707099-61710130	0.355487	3.29768	0.666853	Sb02g026600	cytochrome P450, family 707, subfamily A, polypeptide 4
Sobic.002G237400.v2.1	Chr02:62742143-62746214	0.420239	3.27441	0.147165	Sb02g027530
Sobic.002G254700.v2.1	Chr02:64066867-64073144	0.373591	18.6952	0.0759351	Sb02g028990	Endonuclease/exonuclease/phosphatase family protein
Sobic.002G260100.v2.1	Chr02:64497660-64498868	0.139607	5.41959	0
Sobic.002G260500.v2.1	Chr02:64519941-64521117	0.172686	4.61576	0.3253
Sobic.002G265600.v2.1	Chr02:65030109-65031555	0.284363	2.4101	0.22683	Sb02g030040	Uridine diphosphate glycosyltransferase 74E2
Sobic.002G265800.v2.1	Chr02:65050422-65052242	0.297261	13.0671	0.430441	Sb02g030050	UDP-glucosyltransferase 74F2
Sobic.002G267100.v2.1	Chr02:65111916-65113548	0.297734	8.16814	0.0866606	Sb02g030120	Basic helix-loop-helix (bHLH) DNA-binding family protein
Sobic.002G270600.v2.1	Chr02:65393733-65401011	0.604158	2.43902	0.0457141	Sb02g030440	hapless 2
Sobic.002G273200.v2.1	Chr02:65608389-65613503	0.418187	59.0661	0.0257884	Sb02g030680	ATP binding microtubule motor family protein
Sobic.002G275800.v2.1	Chr02:65828446-65829733	0.660949	3.94011	0.472621	Sb02g030930	O-Glycosyl hydrolases family 17 protein
Sobic.002G292000.v2.1	Chr02:66984659-66985638	0	2.15877	0
Sobic.002G295600.v2.1	Chr02:67260951-67261320	0	2.19173	0
Sobic.002G303900.v2.1	Chr02:67946344-67949167	0.218622	3.03926	0.567365	Sb02g033420	Haloacid dehalogenase-like hydrolase (HAD) superfamily protein
Sobic.002G304300.v2.1	Chr02:67960542-67962889	0.134286	26.1801	0.133803	Sb02g033450	Nodulin MtN21 /EamA-like transporter family protein
Sobic.002G306800.v2.1	Chr02:68121379-68123681	0.94796	3.78707	0.89824	Sb02g033700	FAD/NAD(P)-binding oxidoreductase family protein
Sobic.002G330200.v2.1	Chr02:69860559-69863474	0.451653	2.84518	0.18116	Sb02g035670	translocase inner membrane subunit 17-1
Sobic.002G339700.v2.1	Chr02:70656510-70657197	0	1.18534	0
Sobic.002G340600.v2.1	Chr02:70728873-70732743	0.260962	7.01265	0.112006	Sb02g036490	alternative NAD(P)H dehydrogenase 1
Sobic.002G345000.v2.1	Chr02:71090832-71096091	0.281656	3.33192	0.11385	Sb02g036830	Putative methyltransferase family protein
Sobic.002G353900.v2.1	Chr02:71702893-71705393	0.756978	5.78085	0.971046	Sb02g037570	polyol/monosaccharide transporter 5
Sobic.002G363300.v2.1	Chr02:72415162-72416847	0.206074	2.32275	0.519698
Sobic.002G372000.v2.1	Chr02:73013130-73016692	0.16923	8.00714	0.136425
Sobic.002G381400.v2.1	Chr02:73699206-73702861	0.290387	9.16348	0.233549	Sb02g039790	Haloacid dehalogenase-like hydrolase (HAD) superfamily protein
Sobic.002G381500.v2.1	Chr02:73750474-73754196	0.195365	7.5528	0.165065	Sb02g039810	Haloacid dehalogenase-like hydrolase (HAD) superfamily protein
Sobic.002G381800.v2.1	Chr02:73781797-73782578	0	4.64099	0
Sobic.002G384000.v2.1	Chr02:73907550-73908036	0.697452	5.22263	0.950367	Sb02g040030
Sobic.002G384900.v2.1	Chr02:73949165-73950142	0	2.13652	0
Sobic.002G396900.v2.1	Chr02:74837531-74840358	0.282774	2.6432	0.321347
Sobic.002G398400.v2.1	Chr02:74928679-74931154	0.934477	47.1762	0.0588383	Sb02g041310	galacturonosyltransferase-like 4
Sobic.002G404600.v2.1	Chr02:75396173-75396716	0.705825	33.3205	0.813539	Sb02g041900
Sobic.002G407500.v2.1	Chr02:75621274-75623909	0.312557	3.39262	0.511162	Sb02g042140	NAD(P)-binding Rossmann-fold superfamily protein
Sobic.003G008200.v2.1	Chr03:709751-720809	0.273919	2.2071	0.0596489	Sb03g000880	Thioesterase superfamily protein
Sobic.003G010800.v2.1	Chr03:948030-952470	0.96285	24.7581	0.327345		SLAC1 homologue 3
Sobic.003G013900.v2.1	Chr03:1229270-1230489	0	4.28682	0
Sobic.003G016800.v2.1	Chr03:1490528-1492240	0.588212	3.1065	0.598698	Sb03g001670	GDSL-like Lipase/Acylhydrolase superfamily protein
Sobic.003G018000.v2.1	Chr03:1595521-1598869	0.303476	8.94856	0.114252	Sb03g001990
Sobic.003G020300.v2.1	Chr03:1765870-1767811	0.170118	13.5592	0.852069	Sb03g001830	GDSL-like Lipase/Acylhydrolase superfamily protein
Sobic.003G020700.v2.1	Chr03:1786818-1787537	0.494312	4.37559	0.625379		Maternally expressed gene (MEG) family protein
Sobic.003G038900.v2.1	Chr03:3633674-3634383	0	1.89739	0
Sobic.003G042800.v2.1	Chr03:3963291-3963914	0	1.56186	0
Sobic.003G042900.v2.1	Chr03:3967607-3969880	0.232005	12.6255	0.295137	Sb03g003760	indole-3-acetate beta-D-glucosyltransferase
Sobic.003G046000.v2.1	Chr03:4218600-4219799	0	2.76892	0
Sobic.003G046100.v2.1	Chr03:4220093-4221036	0	1.29559	0
Sobic.003G069900.v2.1	Chr03:5986041-5994126	0.472006	2.13126	0.327026		EF-TU receptor
Sobic.003G070000.v2.1	Chr03:5999198-6002412	0.300478	1.24612	0.252501		Leucine-rich repeat protein kinase family protein
Sobic.003G073600.v2.1	Chr03:6265507-6267375	0	3.95166	0
Sobic.003G079200.v2.1	Chr03:6795126-6798214	0.58307	2.53568	0.486469	Sb03g006680	Class I glutamine amidotransferase-like superfamily protein
Sobic.003G093100.v2.1	Chr03:8106653-8116789	0.929706	24.1426	0.497136	Sb03g007790	Uncharacterized protein
Sobic.003G100600.v2.1	Chr03:8887920-8896801	0.124639	13.4881	0.0733973	Sb03g008410	phosphoenolpyruvate carboxylase 4
Sobic.003G102900.v2.1	Chr03:9175309-9175819	0	1.53903	0
Sobic.003G120000.v2.1	Chr03:10927508-10928870	0	2.97866	0		HXXXD-type acyl-transferase family protein
Sobic.003G127200.v2.1	Chr03:11705127-11707976	0.911255	136.905	0.0934026	Sb03g010760	phosphoinositide 4-kinase gamma 1
Sobic.003G154900.v2.1	Chr03:16868244-16868990	0	1.4288	0
Sobic.003G175000.v2.1	Chr03:42471255-42476124	0.109616	32.906	0.0753561	Sb03g022070	ferric reductase-like transmembrane component family protein
Sobic.003G175600.v2.1	Chr03:43286502-43288578	0	3.81506	0	Sb03g022150	Plant protein of unknown function (DUF247)
Sobic.003G175900.v2.1	Chr03:44372328-44374892	0	4.10323	0
Sobic.003G183400.v2.1	Chr03:48760745-48763241	0.193457	332.781	0.390978	Sb03g024470
Sobic.003G192200.v2.1	Chr03:51443608-51446229	0	12.4025	0	Sb03g025600	sugar transporter 1
Sobic.003G193600.v2.1	Chr03:51657122-51658711	0	3.25976	0	Sb03g025710
Sobic.003G204600.v2.1	Chr03:53484839-53485037	0	22.4652	0	Sb03g026630	arabinogalactan protein 22
Sobic.003G212700.v2.1	Chr03:54737324-54740942	0.183181	4.40666	0.322048	Sb03g027240	gamete-expressed 3
Sobic.003G220300.v2.1	Chr03:55573653-55574416	0	5.11806	0
Sobic.003G232200.v2.1	Chr03:57181552-57184148	0.121196	4.01531	0.332642	Sb03g028990	AMP-dependent synthetase and ligase family protein
Sobic.003G233800.v2.1	Chr03:57301516-57305334	0.91443	79.9468	0.0622848	Sb03g029150	Protein kinase superfamily protein
Sobic.003G237600.v2.1	Chr03:57722406-57725662	0.429534	3.66685	0.653832
Sobic.003G239200.v2.1	Chr03:57891095-57897089	0.0785562	2.25815	0.550324	Sb03g029640	alpha/beta-Hydrolases superfamily protein
Sobic.003G243400.v2.1	Chr03:58278148-58280756	0.0854248	1.11154	0.213334	Sb03g029970	phosphate transporter 1;5
Sobic.003G249000.v2.1	Chr03:58792401-58796449	0.236134	3.66531	0.153414	Sb03g030530	lipid phosphate phosphatase 2
Sobic.003G275500.v2.1	Chr03:61203940-61206157	0	1.0094	0		homology to ABI2
Sobic.003G288500.v2.1	Chr03:62177272-62183282	0.338028	4.36423	0.774748
Sobic.003G297100.v2.1	Chr03:62936575-62937905	0.447391	9.7649	0.207117
Sobic.003G301100.v2.1	Chr03:63223615-63224627	0	1.50335	0
Sobic.003G303200.v2.1	Chr03:63397116-63400537	0.0708372	18.5478	0.201654	Sb03g035210	RHO guanyl-nucleotide exchange factor 8
Sobic.003G315600.v2.1	Chr03:64358926-64362977	0.393433	39.8414	0.0794346	Sb03g036300	Domain of unknown function (DUF966)
Sobic.003G329600.v2.1	Chr03:65506054-65509145	0.218991	107.405	0.0574238	Sb03g037570	calcium-dependent protein kinase 34
Sobic.003G340000.v2.1	Chr03:66314666-66316125	0.675041	3.06314	0.109916
Sobic.003G347800.v2.1	Chr03:66849126-66852543	0.465901	19.5356	0.715098	Sb03g039070	Kinase interacting (KIP1-like) family protein
Sobic.003G367100.v2.1	Chr03:68353596-68355601	0.0830917	3.23873	0.230364	Sb03g040860	Dof-type zinc finger DNA-binding family protein
Sobic.003G370800.v2.1	Chr03:68699350-68702500	0.784095	3.01213	0.0870264	Sb03g041180	aspartate aminotransferase
Sobic.003G371200.v2.1	Chr03:68722866-68726085	0.245148	2.70841	0.376669	Sb03g041210	Major facilitator superfamily protein
Sobic.003G371600.v2.1	Chr03:68758028-68760814	0.313379	2.39387	0.244845	Sb03g041230	Major facilitator superfamily protein
Sobic.003G384800.v2.1	Chr03:69762597-69766544	0.722529	2.05525	0.759216	Sb03g042390	Pectinacetylesterase family protein
Sobic.003G384900.v2.1	Chr03:69766823-69769796	0.579363	2.90129	0.859264	Sb03g042400	Pectinacetylesterase family protein
Sobic.003G394000.v2.1	Chr03:70512909-70514218	0.348132	13.5422	0
Sobic.003G400200.v2.1	Chr03:70906952-70908837	0.332705	4.14404	0.728052	Sb03g043660	Protein of unknown function (DUF506)
Sobic.003G405800.v2.1	Chr03:71308270-71310774	0.0598518	16.9304	0.116033	Sb03g044120	SNF1-related protein kinase regulatory subunit gamma 1
Sobic.003G407400.v2.1	Chr03:71540979-71544231	0.750992	3.28734	0.71165
Sobic.003G413900.v2.1	Chr03:72125001-72125715	0.904409	6.68996	0.382729	Sb03g044810
Sobic.003G418900.v2.1	Chr03:72460515-72464083	0.939664	44.2614	0.362883	Sb03g045230
Sobic.003G420500.v2.1	Chr03:72577669-72583435	0.0809041	38.1585	0.0548654	Sb03g045370	autoinhibited Ca2+-ATPase 11
Sobic.003G422200.v2.1	Chr03:72722322-72723949	0.327422	8.27067	0.0941749		beta-1,3-glucanase 2
Sobic.003G434100.v2.1	Chr03:73600035-73601239	0.26445	5.54428	0
Sobic.004G002300.v2.1	Chr04:189849-195500	0.0444338	31.2077	0.0624632	Sb04g000380	ENHANCED DISEASE RESISTANCE 2
Sobic.004G002800.v2.1	Chr04:224229-225936	0.163832	158.867	0.080041	Sb04g000440	Plant invertase/pectin methylesterase inhibitor superfamily protein
Sobic.004G007400.v2.1	Chr04:679266-682866	0.449074	1.54262	0.194108	Sb04g000820	B-box type zinc finger protein with CCT domain
Sobic.004G011900.v2.1	Chr04:999872-1002813	0.0794425	8.16861	0.0957046	Sb04g001180	YELLOW STRIPE like 5
Sobic.004G014900.v2.1	Chr04:1218323-1226363	0.108425	3.27544	0	Sb04g001440
Sobic.004G024800.v2.1	Chr04:2031027-2034368	0.0710129	61.4361	0.0662424	Sb04g002210	Microtubule associated protein (MAP65/ASE1) family protein
Sobic.004G025900.v2.1	Chr04:2086782-2088615	0.337878	43.1442	0.463331	Sb04g002290	xyloglucan endotransglucosylase/hydrolase 30
Sobic.004G030300.v2.1	Chr04:2454140-2455231	0.738037	3.12841	0.224451
Sobic.004G031500.v2.1	Chr04:2556952-2558958	0.680642	2.60128	0.316576
Sobic.004G031900.v2.1	Chr04:2599396-2602804	0.219568	19.1368	0.0789483	Sb04g002760	Sec14p-like phosphatidylinositol transfer family protein
Sobic.004G036400.v2.1	Chr04:2943171-2945991	0.105345	47.8119	0.428395	Sb04g003135	cation exchanger 5
Sobic.004G042800.v2.1	Chr04:3550660-3555585	0.0834845	16.3053	0.0904022	Sb04g003695	Protein kinase protein with adenine nucleotide alpha hydrolases-like domain
Sobic.004G056800.v2.1	Chr04:4578751-4579901	0	2.96733	0		Scorpion toxin-like knottin superfamily protein
Sobic.004G062200.v2.1	Chr04:5045210-5049963	0.183159	1.0832	0.230052
Sobic.004G062300.v2.1	Chr04:5051254-5052283	0	30.6173	0	Sb04g005190	FASCICLIN-like arabinogalactan-protein 10
Sobic.004G071800.v2.1	Chr04:5817326-5822760	0.693456	2.47389	0.421456
Sobic.004G076500.v2.1	Chr04:6272824-6275290	0	5.32676	0
Sobic.004G077200.v2.1	Chr04:6394808-6395956	0.222279	2.1903	0.298362	Sb04g006375
Sobic.004G082800.v2.1	Chr04:6819264-6826220	0.538736	5.60745	0.828124	Sb04g006820	C2 calcium/lipid-binding and GRAM domain containing protein
Sobic.004G086500.v2.1	Chr04:7296246-7297999	0.181262	53.1898	0.235569	Sb04g007160	Protein of unknown function, DUF642
Sobic.004G086900.v2.1	Chr04:7326971-7327711	0	5.457	0
Sobic.004G093000.v2.1	Chr04:7942053-7946457	0.2775	49.0825	0.229465	Sb04g007620	Protein kinase protein with adenine nucleotide alpha hydrolases-like domain
Sobic.004G093100.v2.1	Chr04:7949079-7954592	0.11591	5.48901	0.306944	Sb04g007630	U-box domain-containing protein kinase family protein
Sobic.004G099200.v2.1	Chr04:8839941-8849184	0.0276777	11.3016	0.0276737		P-loop containing nucleoside triphosphate hydrolases superfamily protein
Sobic.004G100900.v2.1	Chr04:9186942-9190400	0.112541	32.6643	0.080439	Sb04g008250	tetratricopeptide repeat (TPR)-containing protein
Sobic.004G108500.v2.1	Chr04:10463100-10463663	0	3.21007	0
Sobic.004G120500.v2.1	Chr04:13117000-13120498	0	2.67169	0	Sb04g010030	Galactose mutarotase-like superfamily protein
Sobic.004G120600.v2.1	Chr04:13130568-13133199	0	2.77801	0	Sb04g010040	Galactose mutarotase-like superfamily protein
Sobic.004G123100.v2.1	Chr04:13843376-13846804	0.351505	111.008	0.0467308	Sb04g010270	RHO guanyl-nucleotide exchange factor 11
Sobic.004G141200.v2.1	Chr04:40849570-40851541	0.24849	1.09497	0.270412	Sb04g017460	cinnamate-4-hydroxylase
Sobic.004G147700.v2.1	Chr04:45726007-45726565	0.339619	50.7096	0	Sb04g019580	cell wall / vacuolar inhibitor of fructosidase 2
Sobic.004G159400.v2.1	Chr04:49867780-49871390	0.497013	57.1856	0.706203	Sb04g021190	nudix hydrolase homolog 12
Sobic.004G160000.v2.1	Chr04:49967378-49971233	0.207991	4.97913	0.146588	Sb04g021210	high affinity K+ transporter 5
Sobic.004G165500.v2.1	Chr04:50797671-50799331	0.210213	1.99874	0.199341	Sb04g021680
Sobic.004G180100.v2.1	Chr04:52559176-52559685	0	11.8914	0
Sobic.004G180200.v2.1	Chr04:52559714-52562875	0.874165	50.9386	0.0829987	Sb04g022960	Protein kinase superfamily protein
Sobic.004G192600.v2.1	Chr04:53734148-53735261	0	3.04877	0	Sb04g024055	Bifunctional inhibitor/lipid-transfer protein/seed storage 2S albumin superfamily protein
Sobic.004G200900.v2.1	Chr04:54515955-54519387	0.258461	1.91946	0.201506	Sb04g024730	Cytochrome P450 superfamily protein
Sobic.004G210600.v2.1	Chr04:55342922-55345372	0.152042	3.03959	0.341914
Sobic.004G216100.v2.1	Chr04:55873488-55874067	0.475171	6.29172	0	Sb04g026140	Cystatin/monellin superfamily protein
Sobic.004G217800.v2.1	Chr04:56007873-56009738	0.278181	1.4331	0.384452	Sb04g026290	ammonium transporter 1;1
Sobic.004G218200.v2.1	Chr04:56041924-56044063	0.46544	13.3048	0.807039	Sb04g026330	SAUR-like auxin-responsive protein family
Sobic.004G218700.v2.1	Chr04:56095797-56099336	0.193822	2.08087	0.150768	Sb04g026370	Long-chain fatty alcohol dehydrogenase family protein
Sobic.004G222700.v2.1	Chr04:56595857-56597999	0.891324	3.19264	0.198503	Sb04g026720	PsbQ-like 1
Sobic.004G232500.v2.1	Chr04:57460851-57465489	0.566425	23.5945	0.209417	Sb04g027610	tetratricopeptide repeat (TPR)-containing protein
Sobic.004G240700.v2.1	Chr04:58189540-58191319	0.506819	60.2422	0.218942	Sb04g028150
Sobic.004G253200.v2.1	Chr04:59217170-59219754	0.101464	27.3889	0.167147		Transmembrane amino acid transporter family protein
Sobic.004G255900.v2.1	Chr04:59507384-59509031	0	1.26617	0		Actin-like ATPase superfamily protein
Sobic.004G273800.v2.1	Chr04:61080883-61083470	0.361161	13.006	0.765731	Sb04g031110	myb domain protein 63
Sobic.004G290500.v2.1	Chr04:62440822-62443148	0.180677	202.571	0.15345	Sb04g032550	actin depolymerizing factor 11
Sobic.004G290600.v2.1	Chr04:62454206-62469325	0.418294	5.39529	0.253017		WD-40 repeat family protein / beige-related
Sobic.004G290700.v2.1	Chr04:62475010-62479110	0.850675	12.2222	0.434138	Sb04g032560	WD-40 repeat family protein / beige-related
Sobic.004G308800.v2.1	Chr04:63933264-63944960	0.125707	1.92984	0.112335	Sb04g034133
Sobic.004G309000.v2.1	Chr04:63951853-63955615	0.555193	2.30066	0.21655	Sb04g034140	alpha-amylase-like
Sobic.004G315000.v2.1	Chr04:64463811-64467348	0.270119	1.78469	0.512695	Sb04g034670	Plant protein of unknown function (DUF828)
Sobic.004G320300.v2.1	Chr04:64817316-64825992	0.331617	1.57947	0.24311	Sb04g035080
Sobic.004G323500.v2.1	Chr04:65123961-65127444	0.247696	68.0149	0.231625	Sb04g035360	Protein kinase protein with adenine nucleotide alpha hydrolases-like domain
Sobic.004G325300.v2.1	Chr04:65381955-65385859	0.955281	2.67462	0.554682	Sb04g035520	Transmembrane amino acid transporter family protein
Sobic.004G327000.v2.1	Chr04:65496333-65502238	0.228446	21.8679	0.053888	Sb04g035640	Protein kinase superfamily protein
Sobic.004G336800.v2.1	Chr04:66183711-66188753	0.798725	20.7444	0.40778
Sobic.004G350400.v2.1	Chr04:67225697-67227491	0.150739	251.852	0.0691246	Sb04g037730	Pectin lyase-like superfamily protein
Sobic.004G351700.v2.1	Chr04:67341604-67343923	0.371738	2.98268	0.488848	Sb04g037850	C2H2-type zinc finger family protein
Sobic.004G355900.v2.1	Chr04:67647116-67650600	0.182946	26.5368	0.0698574	Sb04g038240	oligopeptide transporter 1
Sobic.004G358000.v2.1	Chr04:67774043-67776495	0.142892	27.6087	0.0566188	Sb04g038450	calmodulin-domain protein kinase 5
Sobic.005G002100.v2.1	Chr05:170383-171652	0	5.158	0		Protein kinase superfamily protein
Sobic.005G006200.v2.1	Chr05:499466-501324	0	4.9474	0
Sobic.005G006500.v2.1	Chr05:525020-527043	0	1.14275	0
Sobic.005G006900.v2.1	Chr05:574166-575330	0	2.09447	0	Sb05g000710	RING-H2 finger A3A
Sobic.005G007200.v2.1	Chr05:599648-600353	0	40.5612	0
Sobic.005G013700.v2.1	Chr05:1245173-1247524	0	1.18145	0
Sobic.005G014500.v2.1	Chr05:1322705-1327217	0.926831	60.2234	0.696132	Sb05g001250	methyl esterase 17
Sobic.005G017400.v2.1	Chr05:1547736-1551456	0.194568	4.42669	0.0896057	Sb05g001490	cation/hydrogen exchanger 15
Sobic.005G018600.v2.1	Chr05:1680078-1680992	0	13.5357	0
Sobic.005G026700.v2.1	Chr05:2399126-2399738	0	1.14792	0
Sobic.005G031700.v2.1	Chr05:2839547-2843866	0.0595369	11.86	0.174331	Sb05g002690	Phosphatidylinositol-4-phosphate 5-kinase family protein
Sobic.005G037700.v2.1	Chr05:3463487-3465305	0	1.16826	0	Sb05g003145
Sobic.005G043300.v2.1	Chr05:4125491-4127607	0	1.18893	0
Sobic.005G046000.v2.1	Chr05:4385376-4386138	0	3.16167	0
Sobic.005G049900.v2.1	Chr05:4759221-4759699	0	14.4975	0
Sobic.005G061600.v2.1	Chr05:6780418-6781472	0	1.11426	0	Sb05g005190	Basic helix-loop-helix (bHLH) DNA-binding family protein
Sobic.005G063300.v2.1	Chr05:6979989-6986341	0.224986	9.2544	0.846641	Sb05g005330	fatty acid reductase 4
Sobic.005G063400.v2.1	Chr05:7006391-7010584	0.131468	1.29123	0.346584	Sb05g005340	fatty acid reductase 1
Sobic.005G068500.v2.1	Chr05:7980288-7982158	0	2.84088	0
Sobic.005G072300.v2.1	Chr05:8758912-8760502	0.34407	1.4631	0.198292	Sb05g005980	amino acid permease 3
Sobic.005G092100.v2.1	Chr05:13793201-13794439	0.141899	8.84287	0
Sobic.005G099300.v2.1	Chr05:16335089-16335868	0.464213	8.17671	0
Sobic.005G120400.v2.1	Chr05:42974289-42977258	0.842248	34.2611	0.067672	Sb05g017490	CBS / octicosapeptide/Phox/Bemp1 (PB1) domains-containing protein
Sobic.005G124900.v2.1	Chr05:45119091-45119785	0.840609	8.44262	0.937579
Sobic.005G135000.v2.1	Chr05:48833019-48834847	0.0943703	20.9756	0.302092	Sb05g019870	Chalcone and stilbene synthase family protein
Sobic.005G135300.v2.1	Chr05:48862657-48865894	0.212386	3.34095	0.45853	Sb05g019890	Chalcone and stilbene synthase family protein
Sobic.005G138800.v2.1	Chr05:49716976-49718671	0.307104	2.37222	0.317891	Sb05g020310	Family of unknown function (DUF716)
Sobic.005G148000.v2.1	Chr05:52058416-52063533	0	2.2091	0
Sobic.005G156300.v2.1	Chr05:53172135-53173629	0	1.50528	0
Sobic.005G161400.v2.1	Chr05:54005527-54008134	0	5.07649	0
Sobic.005G183100.v2.1	Chr05:57050851-57052292	0.155762	1.38409	0.169187	Sb05g024150	sulfotransferase 4A
Sobic.005G185700.v2.1	Chr05:57446617-57447424	0.60647	8.80723	0.162983
Sobic.005G190800.v2.1	Chr05:57885421-57893685	0.218688	2.71009	0.789588	Sb05g024740	gamma-tocopherol methyltransferase
Sobic.005G191300.v2.1	Chr05:57912976-57914434	0	3.73597	0	Sb05g024790	BTB-POZ and MATH domain 2
Sobic.005G196000.v2.1	Chr05:58507380-58510675	0.243042	3.25373	0.747897	Sb05g025280	polyol/monosaccharide transporter 5
Sobic.005G198800.v2.1	Chr05:58797439-58799527	0.0733108	4.1541	0	Sb05g025590	FBD, F-box and Leucine Rich Repeat domains containing protein
Sobic.005G200100.v2.1	Chr05:58953920-58954578	0	1.50406	0
Sobic.005G200300.v2.1	Chr05:58985979-58990448	0.528657	23.1687	0.164081	Sb05g025660	Tyrosine transaminase family protein
Sobic.005G204300.v2.1	Chr05:59372919-59373372	0.575686	37.2276	0.432977	Sb05g025930	rapid alkalinization factor 1
Sobic.005G204500.v2.1	Chr05:59383274-59387003	0.348569	135.413	0.0969495		Leucine-rich repeat (LRR) family protein
Sobic.005G210400.v2.1	Chr05:60093875-60097755	0.205616	2.78271	0.335144	Sb05g026340
Sobic.005G214700.v2.1	Chr05:60473926-60475728	0	6.03821	0
Sobic.005G214800.v2.1	Chr05:60489957-60490577	0	1.81373	0
Sobic.005G217100.v2.1	Chr05:60661338-60662828	0.287569	236.622	0.0788451	Sb05g026816	Pectin lyase-like superfamily protein
Sobic.005G220500.v2.1	Chr05:61118861-61119775	0.254806	577.788	0.134434	Sb05g027110
Sobic.005G220600.v2.1	Chr05:61147840-61149073	0.106432	6.82104	0
Sobic.005G225500.v2.1	Chr05:61612909-61616582	0.962606	5.15528	0.8422	Sb05g027415
Sobic.005G225600.v2.1	Chr05:61616940-61618606	0.182716	1.60223	0.192931
Sobic.006G006200.v2.1	Chr06:941590-942279	0.78314	17.5981	0	Sb06g000710	Protein of unknown function, DUF538
Sobic.006G006400.v2.1	Chr06:954460-955195	0.447492	9.07465	0	Sb06g000730	Protein of unknown function, DUF538
Sobic.006G007100.v2.1	Chr06:1032233-1033851	0.144352	4.01813	0.419983	Sb06g000780	Cysteine proteinases superfamily protein
Sobic.006G011100.v2.1	Chr06:1563651-1564542	0.482632	3.66135	0.313245	Sb06g001110
Sobic.006G017700.v2.1	Chr06:2888163-2889149	0	14.1102	0
Sobic.006G017900.v2.1	Chr06:2964771-2965679	0	53.7383	0
Sobic.006G018000.v2.1	Chr06:2968618-2969200	0	1.58842	0
Sobic.006G020400.v2.1	Chr06:3461648-3464116	0	1.31027	0	Sb06g001910
Sobic.006G028600.v2.1	Chr06:5942372-5945662	0.0464644	35.7569	0.132634	Sb06g002950	Subtilase family protein
Sobic.006G031900.v2.1	Chr06:6849557-6851202	0.330432	179.406	0.609957	Sb06g003250	expansin 11
Sobic.006G042600.v2.1	Chr06:29515248-29515725	0	3.50685	0
Sobic.006G043100.v2.1	Chr06:29531302-29535003	0	6.32655	0
Sobic.006G044800.v2.1	Chr06:31411226-31412165	0	9.33652	0		chaperone protein dnaJ-related
Sobic.006G054800.v2.1	Chr06:39609330-39613173	0.908508	4.34122	0.0775534	Sb06g014320	PLC-like phosphodiesterases superfamily protein
Sobic.006G056400.v2.1	Chr06:39980839-39984621	0.906125	2.67594	0.469644	Sb06g014460	jasmonate-zim-domain protein 10
Sobic.006G062000.v2.1	Chr06:41680552-41681431	0	3.63461	0
Sobic.006G068900.v2.1	Chr06:43158390-43160676	0.387884	2.26622	0.263621	Sb06g015560
Sobic.006G083700.v2.1	Chr06:46158143-46159903	0.694418	3.23339	0.951932
Sobic.006G094900.v2.1	Chr06:47420918-47423403	0.416984	1.58165	0.223344	Sb06g017970	Protein of unknown function (DUF567)
Sobic.006G095700.v2.1	Chr06:47480953-47483472	0.0935174	107.45	0.606562	Sb06g018050	glutamate decarboxylase 4
Sobic.006G105500.v2.1	Chr06:48473065-48475167	0.942432	460.933	0.0999847	Sb06g018850	Plant invertase/pectin methylesterase inhibitor superfamily
Sobic.006G115700.v2.1	Chr06:49263774-49269796	0.802427	9.80185	0.942257	Sb06g019710	WRKY DNA-binding protein 34
Sobic.006G115800.v2.1	Chr06:49274307-49275987	0.419494	18.9694	0.214819	Sb06g019720	FASCICLIN-like arabinoogalactan 7
Sobic.006G116900.v2.1	Chr06:49357047-49367483	0.660963	2.36495	0.960636	Sb06g019820	AMP-dependent synthetase and ligase family protein
Sobic.006G121200.v2.1	Chr06:49689082-49692484	0.532451	3.28105	0.276686	Sb06g020180	Calcineurin-like metallo-phosphoesterase superfamily protein
Sobic.006G125600.v2.1	Chr06:49990644-49995189	0.188087	27.7905	0.436017	Sb06g020580	beta-ketoacyl reductase 1
Sobic.006G132500.v2.1	Chr06:50554135-50555658	0.128416	8.58753	0.858642	Sb06g021250	homolog of carrot EP3-3 chitinase
Sobic.006G140500.v2.1	Chr06:51192715-51194472	0.26424	1.32519	0.142423	Sb06g021960
Sobic.006G149300.v2.1	Chr06:51988748-51992972	0.257089	3.69091	0.250609	Sb06g022780	Putative lysine decarboxylase family protein
Sobic.006G150300.v2.1	Chr06:52057828-52060892	0.623576	3.2334	0.810868	Sb06g022853
Sobic.006G151500.v2.1	Chr06:52129833-52135345	0.124604	3.14085	0.803149	Sb06g022930	cytokinin oxidase/dehydrogenase 6
Sobic.006G153100.v2.1	Chr06:52238648-52243421	0.410529	1.50086	0.170781	Sb06g023060	UDP-Glycosyltransferase superfamily protein
Sobic.006G164800.v2.1	Chr06:53159592-53168268	0.0317934	11.693	0.0189189		eukaryotic translation initiation factor 4G
Sobic.006G171500.v2.1	Chr06:53709772-53714020	0.0607654	44.9528	0	Sb06g024680	C2H2-type zinc finger family protein
Sobic.006G171600.v2.1	Chr06:53720641-53722252	0.154116	2.67559	0.395512	Sb06g024690	C2H2-like zinc finger protein
Sobic.006G175600.v2.1	Chr06:53994268-53995499	0.734412	4.59376	0.988012
Sobic.006G177700.v2.1	Chr06:54171370-54175873	0.323281	9.26069	0.0670214	Sb06g025240	mechanosensitive channel of small conductance-like 5
Sobic.006G178700.v2.1	Chr06:54232410-54236291	0.295296	3.07648	0.547666	Sb06g025330
Sobic.006G190000.v2.1	Chr06:55343718-55351086	0.18403	4.14824	0.466313		2-oxoglutarate (2OG) and Fe(II)-dependent oxygenase superfamily protein
Sobic.006G193700.v2.1	Chr06:55636520-55638248	0.36393	230.383	0.233202	Sb06g026650	Protein of unknown function (DUF581)
Sobic.006G199800.v2.1	Chr06:56085195-56087288	0.235533	7.27088	0.913903	Sb06g027180	myb domain protein 63
Sobic.006G208300.v2.1	Chr06:56739527-56740732	0.378457	3.94251	0.541925	Sb06g027920	SAUR-like auxin-responsive protein family
Sobic.006G218200.v2.1	Chr06:57476573-57480075	0.890102	2.55648	0.683915	Sb06g028790	RING/U-box superfamily protein
Sobic.006G223900.v2.1	Chr06:57941065-57943787	0.389182	1.65076	0.466039	Sb06g029320
Sobic.006G230000.v2.1	Chr06:58320835-58321544	0	3.71823	0
Sobic.006G236400.v2.1	Chr06:58720783-58722811	0.45584	6.72218	0	Sb06g030320	Glutaredoxin family protein
Sobic.006G238500.v2.1	Chr06:58873462-58877329	0.667081	22.0642	0.117893	Sb06g030520	Coatomer epsilon subunit
Sobic.006G242900.v2.1	Chr06:59242480-59243938	0.33526	1.96205	0.656049		UDP-glucosyl transferase 89B1
Sobic.006G244100.v2.1	Chr06:59343649-59345603	0	2.78629	0	Sb06g030990
Sobic.006G248800.v2.1	Chr06:59736188-59737557	0.123882	1.43138	0
Sobic.006G264700.v2.1	Chr06:60812494-60816374	0.0800511	14.5744	0.0743073	Sb06g032720	YELLOW STRIPE like 7
Sobic.006G270300.v2.1	Chr06:61185801-61192189	0.418658	6.70833	0.468549	Sb06g033180	Seven transmembrane MLO family protein
Sobic.006G273600.v2.1	Chr06:61444536-61445933	0.171602	2.35292	0.381505	Sb06g033500
Sobic.006G277600.v2.1	Chr06:61770570-61772411	0.239346	2.42035	0.738332	Sb06g033850	Peroxidase superfamily protein
Sobic.006G277900.v2.1	Chr06:61793887-61795770	0.707534	91.1708	0.200193	Sb06g033880	PLC-like phosphodiesterases superfamily protein
Sobic.006G282100.v2.1	Chr06:62132517-62135120	0.157896	9.9457	0.238504	Sb06g034240	Core-2/I-branching beta-1,6-N-acetylglucosaminyltransferase family protein
Sobic.007G003900.v2.1	Chr07:376478-379082	0.0712567	3.16073	0.852234	Sb07g000550	cytochrome P450, family 71, subfamily A, polypeptide 25
Sobic.007G028600.v2.1	Chr07:2558388-2561898	0.155685	2.28963	0.575072		Magnesium transporter CorA-like family protein
Sobic.007G057200.v2.1	Chr07:5865167-5867355	0.342294	11.3234	0.124148
Sobic.007G064600.v2.1	Chr07:6747556-6748942	0.252556	9.80926	0.77492	Sb07g005120	cytochrome P450, family 96, subfamily A, polypeptide 10
Sobic.007G066000.v2.1	Chr07:6962300-6963268	0.500156	2.59804	0.419949
Sobic.007G070900.v2.1	Chr07:7634733-7637900	0.920686	10.2434	0.338582	Sb07g005600	RNI-like superfamily protein
Sobic.007G095000.v2.1	Chr07:16199920-16201755	0.360201	29.5602	0.307192	Sb07g009420	cytochrome P450, family 96, subfamily A, polypeptide 5
Sobic.007G099900.v2.1	Chr07:22087342-22091792	0.313354	1.48891	0.173808
Sobic.007G112400.v2.1	Chr07:41934155-41936399	0.163672	148.823	0.079663	Sb07g016970	Pectin lyase-like superfamily protein
Sobic.007G112800.v2.1	Chr07:42609129-42611059	0.2733	5.32119	0.455683
Sobic.007G114100.v2.1	Chr07:46412074-46414064	0.652201	3.66653	0.544208
Sobic.007G126300.v2.1	Chr07:52593940-52596074	0.144169	1.06661	0.0607982	Sb07g020290	plant U-box 18
Sobic.007G129800.v2.1	Chr07:53305384-53306366	0	9.31156	0	Sb07g020560	zinc knuckle (CCHC-type) family protein
Sobic.007G132600.v2.1	Chr07:53952708-53954739	0.376364	4.48488	0.554405	Sb07g020880	myb domain protein 20
Sobic.007G136000.v2.1	Chr07:54924129-54924726	0	2.56034	0
Sobic.007G138000.v2.1	Chr07:55267516-55268323	0.468608	8.53759	0.835438	Sb07g021360	A20/AN1-like zinc finger family protein
Sobic.007G138800.v2.1	Chr07:55308895-55310809	0.552047	7.23468	0.182156	Sb07g021420	myb domain protein 30
Sobic.007G139800.v2.1	Chr07:55515790-55516425	0	1.82974	0
Sobic.007G148600.v2.1	Chr07:56660452-56662395	0.6583	53.2471	0.292861	Sb07g022270	type one serine/threonine protein phosphatase 2
Sobic.007G153400.v2.1	Chr07:57371825-57373975	0.225362	7.03206	0.796542	Sb07g022710	ENTH/VHS/GAT family protein
Sobic.007G165100.v2.1	Chr07:58730290-58731412	0.679573	4.1995	0.71716	Sb07g023810	lateral organ boundaries-domain 29
Sobic.007G177600.v2.1	Chr07:59846703-59849662	0.0523802	6.87486	0.449758	Sb07g024930	armadillo repeat only 1
Sobic.007G181100.v2.1	Chr07:60159021-60162517	0.300496	4.41067	0.517034	Sb07g025190	MATE efflux family protein
Sobic.007G184800.v2.1	Chr07:60540219-60544581	0.11081	5.4358	0.833401	Sb07g025490	Basic-leucine zipper (bZIP) transcription factor family protein
Sobic.007G204800.v2.1	Chr07:62296819-62299999	0.892196	65.864	0.0496944	Sb07g027220	Leucine-rich repeat protein kinase family protein
Sobic.007G213200.v2.1	Chr07:62964468-62966804	0.0550009	3.57985	0.0540076	Sb07g028040	Major facilitator superfamily protein
Sobic.007G219300.v2.1	Chr07:63517266-63518936	0.288493	253.937	0.16246	Sb07g028580	BURP domain-containing protein
Sobic.007G222100.v2.1	Chr07:63786544-63787759	0.440099	376.241	0.116054
Sobic.007G222500.v2.1	Chr07:63801233-63802215	0.200139	435.732	0.172759
Sobic.007G226700.v2.1	Chr07:64149468-64154187	0.606806	18.618	0.821242	Sb07g029165	dicarboxylate transport 2.1
Sobic.008G005900.v2.1	Chr08:504050-508836	0.415633	27.0585	0.258977	Sb08g000640	Major facilitator superfamily protein
Sobic.008G010300.v2.1	Chr08:832557-835892	0.195136	2.68271	0.107845	Sb08g000970
Sobic.008G010400.v2.1	Chr08:856171-858830	0.542097	55.3551	0.323317		Peroxidase superfamily protein
Sobic.008G010500.v2.1	Chr08:867342-869114	0.723134	3.08756	0.234312	Sb08g000990	Peroxidase superfamily protein
Sobic.008G023300.v2.1	Chr08:2048105-2056806	0.0989837	13.5316	0.0334951	Sb08g002056	Disease resistance protein (CC-NBS-LRR class) family
Sobic.008G026800.v2.1	Chr08:2429269-2432506	0.494923	2.03325	0.308933	Sb08g002330	Phototropic-responsive NPH3 family protein
Sobic.008G027900.v2.1	Chr08:2484034-2484862	0.48031	741.472	0.216889	Sb08g002450
Sobic.008G028000.v2.1	Chr08:2488739-2489544	0.538742	564.995	0.16515	Sb08g002460
Sobic.008G028100.v2.1	Chr08:2492703-2493069	0.731607	1843.63	0.733849	Sb08g002470
Sobic.008G045200.v2.1	Chr08:4418388-4419258	0.239492	4.62712	0.335261	Sb08g003865
Sobic.008G049000.v2.1	Chr08:4794297-4799038	0	5.68224	0.1338		diacylglycerol acyltransferase family
Sobic.008G052800.v2.1	Chr08:5295632-5296616	0.199637	160.241	0.2382
Sobic.008G054200.v2.1	Chr08:5434890-5437127	0.259769	2.25563	0.0801967	Sb08g004590
Sobic.008G056700.v2.1	Chr08:5857006-5859587	0.16755	12.9453	0.317259
Sobic.008G062700.v2.1	Chr08:6646424-6654269	0.761534	7.4022	0.222352	Sb08g005220
Sobic.008G069900.v2.1	Chr08:8517777-8520018	0	1.14016	0
Sobic.008G071300.v2.1	Chr08:9425258-9430982	0	3.30109	0.169933	Sb08g006310	Protein phosphatase 2C family protein
Sobic.008G071700.v2.1	Chr08:9615119-9616027	0.799112	86.5141	0.237278
Sobic.008G072400.v2.1	Chr08:9654221-9656983	0.148427	8.32356	0.545594	Sb08g006390	Protein kinase superfamily protein
Sobic.008G073200.v2.1	Chr08:10081534-10085235	0.524102	2.83407	0.575499	Sb08g006490	homeobox protein 31
Sobic.008G086100.v2.1	Chr08:17199801-17201012	0.413422	2.88035	0.305734
Sobic.008G086500.v2.1	Chr08:17403508-17404651	0	1.73399	0
Sobic.008G091200.v2.1	Chr08:30129119-30129866	0	3.53908	0
Sobic.008G097800.v2.1	Chr08:39006721-39009584	0.333278	57.1159	0.0773318	Sb08g014910	calcium dependent protein kinase 1
Sobic.008G098100.v2.1	Chr08:39155130-39157342	0.711259	25.1761	0.155767	Sb08g014930	Protein of unknown function, DUF593
Sobic.008G099000.v2.1	Chr08:39547037-39548779	0.39878	170.866	0.0997954	Sb08g015030	Alba DNA/RNA-binding protein
Sobic.008G102700.v2.1	Chr08:41312934-41313896	0	4.68174	0
Sobic.008G122800.v2.1	Chr08:47116172-47118189	0.526927	32.3303	0.226683	Sb08g017540	cytochrome P450, family 716, subfamily A, polypeptide 1
Sobic.008G124000.v2.1	Chr08:47301042-47304744	0	3.81665	0.906921	Sb08g017630	GDSL-like Lipase/Acylhydrolase superfamily protein
Sobic.008G131300.v2.1	Chr08:48280273-48282200	0.160622	65.075	0.074981	Sb08g018360	Pectin lyase-like superfamily protein
Sobic.008G138100.v2.1	Chr08:49272266-49274437	0.0795758	7.50876	0	Sb08g018880	Exostosin family protein
Sobic.008G141100.v2.1	Chr08:49741306-49755073	0.884191	2.07481	0.147709		actin binding
Sobic.008G143200.v2.1	Chr08:50019672-50020579	0	1.07587	0
Sobic.008G145500.v2.1	Chr08:50249548-50251319	0.0730587	3.38033	0.182841
Sobic.008G162800.v2.1	Chr08:52293788-52294881	0.365243	2.87526	0
Sobic.008G176700.v2.1	Chr08:53753531-53754274	0.222511	4.3265	0.26938
Sobic.008G190300.v2.1	Chr08:55108247-55109263	0	14.6442	0	Sb08g023062
Sobic.009G007300.v2.1	Chr09:649309-651714	0.0726321	7.01466	0.110038	Sb09g000850
Sobic.009G012000.v2.1	Chr09:1058831-1061049	0.34811	1.34611	0.219225	Sb09g001200
Sobic.009G019600.v2.1	Chr09:1759685-1760193	0.820563	8.81135	0
Sobic.009G021000.v2.1	Chr09:1865718-1867410	0	2.56066	0
Sobic.009G044200.v2.1	Chr09:4257268-4258807	0.107729	11.5293	0	Sb09g003770	Calcium-dependent lipid-binding (CaLB domain) family protein
Sobic.009G061500.v2.1	Chr09:6446676-6453762	0.309466	5.64274	0.277835
Sobic.009G067100.v2.1	Chr09:7382269-7384254	0.0867477	14.7694	0.158836	Sb09g005590	cytochrome P450, family 96, subfamily A, polypeptide 5
Sobic.009G077500.v2.1	Chr09:10344082-10349624	0.826999	2.37165	0.562383		Arabidopsis thaliana gibberellin 2-oxidase 1
Sobic.009G089500.v2.1	Chr09:15605910-15609921	0	15.3582	0		YELLOW STRIPE like 5
Sobic.009G089800.v2.1	Chr09:16835202-16838347	0.311971	254.879	0.0853709	Sb09g008640	VIRB2-interacting protein 1
Sobic.009G091300.v2.1	Chr09:19061736-19068594	0	7.69425	0	Sb09g009580	YELLOW STRIPE like 7
Sobic.009G091600.v2.1	Chr09:19458955-19460056	0.490134	549.188	0.118021	Sb09g009790	Plant invertase/pectin methylesterase inhibitor superfamily protein
Sobic.009G095400.v2.1	Chr09:26632923-26637814	0.293176	4.04789	0.304475
Sobic.009G096000.v2.1	Chr09:32351078-32352241	0	2.90789	0
Sobic.009G105100.v2.1	Chr09:42818065-42824240	0.10084	17.9476	0.0398632	Sb09g017090
Sobic.009G110600.v2.1	Chr09:44600849-44603062	0	2.51224	0	Sb09g017900	F-box family protein
Sobic.009G112100.v2.1	Chr09:45043816-45044793	0	2.18627	0
Sobic.009G113300.v2.1	Chr09:45458026-45458608	0	5.54246	0
Sobic.009G116100.v2.1	Chr09:45898036-45900014	0	5.44158	0	Sb09g018360
Sobic.009G133000.v2.1	Chr09:48773632-48774001	0.646416	28.943	0	Sb09g019940
Sobic.009G136500.v2.1	Chr09:49289686-49294222	0.0891828	5.69235	0.333373	Sb09g020240	Major facilitator superfamily protein
Sobic.009G136700.v2.1	Chr09:49320345-49323648	0.318808	16.3267	0.254392	Sb09g020280	Major facilitator superfamily protein
Sobic.009G147200.v2.1	Chr09:50442217-50450581	0.104213	20.0979	0.0665895	Sb09g021190	potassium transport 2/3
Sobic.009G168900.v2.1	Chr09:52503028-52503646	0.333568	3.73753	0.592003	Sb09g023050	RING/U-box superfamily protein
Sobic.009G170500.v2.1	Chr09:52627311-52629733	0.378277	10.4619	0.758819	Sb09g023160	zinc transporter 3 precursor
Sobic.009G170700.v2.1	Chr09:52656036-52658005	0.636404	1.81835	0.43131	Sb09g023180	PYR1-like 4
Sobic.009G176400.v2.1	Chr09:53151640-53160622	0.095676	2.17028	0.144112	Sb09g023680	cytochrome P450, family 714, subfamily A, polypeptide 1
Sobic.009G186900.v2.1	Chr09:53973918-53975397	0	4.83444	0	Sb09g024630	UDP-glucosyl transferase 73C6
Sobic.009G199000.v2.1	Chr09:54927641-54931200	0.480856	1.9873	0.606974	Sb09g025670	gamma-glutamyl hydrolase 1
Sobic.009G203900.v2.1	Chr09:55270590-55271949	0.164405	445.8	0.124988	Sb09g026120	profilin 5
Sobic.009G219700.v2.1	Chr09:56342380-56343188	0.817297	5.21781	0.597189
Sobic.009G230800.v2.1	Chr09:57097195-57099683	0.833604	7.22506	0.583243	Sb09g028360	Arabidopsis thaliana gibberellin 2-oxidase 1
Sobic.009G239800.v2.1	Chr09:57759472-57759886	0	34.3581	0	Sb09g029160	Protein of unknown function, DUF538
Sobic.009G249400.v2.1	Chr09:58462735-58465370	0.53312	25.9748	0.041511	Sb09g029990	Protein kinase family protein
Sobic.009G251900.v2.1	Chr09:58678834-58679573	0	8.49499	0	Sb09g030260
Sobic.009G258200.v2.1	Chr09:59212095-59213399	0.328749	3.53769	0.179577
Sobic.009G258900.v2.1	Chr09:59245784-59247275	0	1.61523	0
Sobic.009G260900.v2.1	Chr09:59410427-59414506	0	6.1675	0	Sb09g030970
Sobic.010G001200.v2.1	Chr10:114898-117479	0.0578226	25.5156	0.0689152	Sb10g000320	B-box type zinc finger protein with CCT domain
Sobic.010G016100.v2.1	Chr10:1280281-1283211	0.994174	133.179	0.0614609	Sb10g001580	Malectin/receptor-like protein kinase family protein
Sobic.010G017500.v2.1	Chr10:1420923-1422674	0	6.41596	0
Sobic.010G017600.v2.1	Chr10:1430405-1432835	0.256302	1.93037	0		Plant invertase/pectin methylesterase inhibitor superfamily
Sobic.010G017700.v2.1	Chr10:1447762-1449461	0	2.14496	0
Sobic.010G030000.v2.1	Chr10:2426828-2429708	0.370461	1.29285	0.433567	Sb10g002735	disease resistance family protein / LRR family protein
Sobic.010G030500.v2.1	Chr10:2481353-2482907	0.102268	336.481	0.366711
Sobic.010G032200.v2.1	Chr10:2577623-2578621	0.30248	15.9078	0
Sobic.010G034400.v2.1	Chr10:2796224-2797340	0	2.82045	0	Sb10g003100	alpha/beta-Hydrolases superfamily protein
Sobic.010G038000.v2.1	Chr10:3027240-3032516	0.753679	2.2535	0	Sb10g003370	Histidine kinase-, DNA gyrase B-, and HSP90-like ATPase family protein
Sobic.010G040400.v2.1	Chr10:3172504-3174574	0	2.89347	0	Sb10g003580	Pectin lyase-like superfamily protein
Sobic.010G042500.v2.1	Chr10:3271279-3272240	0.539523	3.17312	0.336982
Sobic.010G048600.v2.1	Chr10:3773032-3775289	0.154222	4.02703	0	Sb10g004240	UDP-glucosyl transferase 71C5
Sobic.010G056400.v2.1	Chr10:4390575-4390956	0	20.0628	0
Sobic.010G056800.v2.1	Chr10:4433990-4434819	0.430009	11.8628	0.282991
Sobic.010G065500.v2.1	Chr10:5149394-5152870	0.176217	7.84346	0.236872	Sb10g005650	LJRHL1-like 2
Sobic.010G066800.v2.1	Chr10:5297261-5299307	0.545129	2.41741	0.201465	Sb10g005780	hydroxycinnamoyl-CoA shikimate/quinate hydroxycinnamoyl transferase
Sobic.010G068000.v2.1	Chr10:5406638-5410416	0.666905	9.72629	0.415709		S-adenosyl-L-methionine-dependent methyltransferases superfamily protein
Sobic.010G070100.v2.1	Chr10:5578036-5581325	0.358049	120.516	0.0641145	Sb10g006130	Protein kinase protein with adenine nucleotide alpha hydrolases-like domain
Sobic.010G078400.v2.1	Chr10:6480338-6482737	0.728895	3.24359	0.953801	Sb10g006810
Sobic.010G089600.v2.1	Chr10:7674645-7677924	0.492977	13.7444	0.099862	Sb10g007770	Haloacid dehalogenase-like hydrolase (HAD) superfamily protein
Sobic.010G091700.v2.1	Chr10:8051354-8052963	0.186586	3.67343	0.943153	Sb10g008000	basic helix-loop-helix (bHLH) DNA-binding superfamily protein
Sobic.010G094400.v2.1	Chr10:8368233-8369540	0.16929	39.6273	0.417873	Sb10g008220	Uncharacterised protein family (UPF0497)
Sobic.010G103400.v2.1	Chr10:9634050-9641564	0	5.71732	0		BTB-POZ and MATH domain 2
Sobic.010G104800.v2.1	Chr10:9818571-9822858	0.222488	3.72773	0.718814	Sb10g009160	Caleosin-related family protein
Sobic.010G108000.v2.1	Chr10:10612325-10614240	0.121783	35.9211	0.172393
Sobic.010G108100.v2.1	Chr10:10622796-10624659	0.277509	63.7966	0.202937	Sb10g009460	3-ketoacyl-CoA synthase 6
Sobic.010G108200.v2.1	Chr10:10627703-10629969	0.063922	24.7377	0.241823	Sb10g009462	3-ketoacyl-CoA synthase 5
Sobic.010G108400.v2.1	Chr10:10681251-10683555	0.0827765	11.743	0.160808
Sobic.010G108600.v2.1	Chr10:10731887-10734030	0.219068	36.2518	0.449331	Sb10g009490	3-ketoacyl-CoA synthase 6
Sobic.010G111000.v2.1	Chr10:11095277-11096103	0	2.47809	0
Sobic.010G113200.v2.1	Chr10:11760254-11762305	0.162645	2.33212	0.451228	Sb10g009810	UDP-Glycosyltransferase superfamily protein
Sobic.010G118600.v2.1	Chr10:13021395-13022655	0.272776	3.86847	0.495183
Sobic.010G124500.v2.1	Chr10:15027598-15029515	0.118678	22.2985	0.250991	Sb10g010960	beta-ketoacyl reductase 1
Sobic.010G124600.v2.1	Chr10:15084681-15086988	0.975651	7.20925	0.986842	Sb10g010990	beta-ketoacyl reductase 1
Sobic.010G124700.v2.1	Chr10:15087426-15090096	0.59221	2.65342	0.759276	Sb10g011000	receptor lectin kinase
Sobic.010G134200.v2.1	Chr10:19431720-19437065	0.343604	6.80277	0.158442		Thioredoxin superfamily protein
Sobic.010G134600.v2.1	Chr10:19747285-19755148	0.620832	2.33568	0.954692	Sb10g012871	Pentatricopeptide repeat (PPR) superfamily protein
Sobic.010G138800.v2.1	Chr10:23113858-23119208	0.475793	1.35711	0.419076	Sb10g014220	EXS (ERD1/XPR1/SYG1) family protein
Sobic.010G157900.v2.1	Chr10:46244880-46246224	0	3.09915	0
Sobic.010G161000.v2.1	Chr10:47541172-47542966	0	1.12884	0	Sb10g021570	CBL-interacting protein kinase 12
Sobic.010G162700.v2.1	Chr10:47967738-47969759	0.182105	222.846	0.0633592	Sb10g021680	FAD-binding Berberine family protein
Sobic.010G169200.v2.1	Chr10:49697923-49702342	0.248128	4.83056	0.150403	Sb10g022210	homeobox gene 1
Sobic.010G173300.v2.1	Chr10:50615280-50620922	0.408978	3.47907	0.693428
Sobic.010G189500.v2.1	Chr10:52747904-52761282	0.345653	1.15378	0.324736	Sb10g023950	GRAS family transcription factor
Sobic.010G190100.v2.1	Chr10:52859839-52861573	0.330883	431.086	0.114324	Sb10g024010	Pectin lyase-like superfamily protein
Sobic.010G196300.v2.1	Chr10:53689511-53695842	0.721442	8.78979	0.624141		cellulose synthase A2
Sobic.010G210100.v2.1	Chr10:55115789-55118316	0.330609	1.35339	0.292257	Sb10g025680	Acyl-CoA N-acyltransferases (NAT) superfamily protein
Sobic.010G217700.v2.1	Chr10:55880516-55884696	0.191843	19.0997	0.161858		ENTH/ANTH/VHS superfamily protein
Sobic.010G229900.v2.1	Chr10:57048056-57063090	0	2.34544	0
Sobic.010G240300.v2.1	Chr10:58015814-58019170	0.178291	232.354	0.0701271	Sb10g028060	B-S glucosidase 44
Sobic.010G243300.v2.1	Chr10:58216771-58220009	0.267434	1.96084	0.172283		Zinc finger protein 622
Sobic.010G246100.v2.1	Chr10:58379381-58382340	0.337881	41.3855	0.235078	Sb10g028520	Plant calmodulin-binding protein-related
Sobic.010G252600.v2.1	Chr10:58948534-58957657	0.783825	101.726	0.110414		Uncharacterized protein
Sobic.010G254100.v2.1	Chr10:59087743-59090038	0.942077	81.3383	0.351681	Sb10g029180	Protein kinase superfamily protein
Sobic.010G257700.v2.1	Chr10:59348912-59350801	0.459567	153.325	0.406738	Sb10g029450	rotamase CYP 7
Sobic.010G266100.v2.1	Chr10:59986969-59990344	0.326611	27.7832	0.322908	Sb10g030140	glycosyl hydrolase 9B7
Sobic.010G266600.v2.1	Chr10:60010521-60012668	0.632738	3.56153	0		kinectin-related
Sobic.010G270900.v2.1	Chr10:60347863-60350920	0.23464	5.43376	0.941044	Sb10g030570	GDSL-like Lipase/Acylhydrolase superfamily protein
Sobic.010G271600.v2.1	Chr10:60411817-60413456	0	3.10721	0	Sb10g030630	exocyst subunit exo70 family protein F1
Sobic.010G274100.v2.1	Chr10:60564788-60567967	0.399206	14.1807	0.754432	Sb10g030800	Plant U-Box 15
Sobic.K003300.v2.1	super_11:6172024-6175022	0.527971	1.68113	0.133501
Sobic.K011900.v2.1	super_13:2947167-2948895	0	2.22126	0
Sobic.K019000.v2.1	super_19:480642-482043	0	1.66346	0
Sobic.K022600.v2.1	super_10:2664615-2668568	0.701602	62.9821	0.701775	Sb0010s012040	Glycosyl hydrolase family protein
Sobic.K023700.v2.1	super_10:6173392-6174266	0	4.57085	0
Sobic.K028900.v2.1	super_31:57751-60596	0	1.54654	0
Sobic.K040200.v2.1	super_610:4417-6262	0	2.15743	0	Sb0610s002010	lysine histidine transporter 1
Sobic.K043000.v2.1	super_862:1213-1625	0	3.92211	0
040_M20.ab1	Chr08:37176561-37177820	0	2.02624	0
077_N15.ab1	Chr02:7907414-7908183	0.805574	3.24365	0.53099

## Sheet: Seed
Supplemetary Table S1. List of tissue-specific genes* (Seed)
*The tissue-specific genes that are specifically expressed from genes already annotated as well as newly identified genes, any having an adjusted q-value ≤0.001 against at least one of the other tissues as well as a FPKM value <1 in both other tissues were included.
gene_ID	location	FPKM_Seed	FPKM_Spikelet	FPKM_Stem	gene_ID(Sbicolor_79)	annotation
Sobic.001G004600.v2.1	Chr01:398548-403383	1.92164	0.118381	0.279113	Sb01g000510	DOMAIN OF UNKNOWN FUNCTION 724 7
Sobic.001G019700.v2.1	Chr01:1634941-1639361	1.62542	0.479977	0.428184	Sb01g001900	MATE efflux family protein
Sobic.001G029700.v2.1	Chr01:2297692-2301740	12.1754	0.438552	0.086601	Sb01g002785	DNA GYRASE B3
Sobic.001G044300.v2.1	Chr01:3297323-3300765	2.55981	0.458397	0.233528	Sb01g004080	G-box binding factor 1
Sobic.001G062600.v2.1	Chr01:4669887-4677048	17.1465	0.405405	0.188408	Sb01g005680	aldehyde oxidase 1
Sobic.001G079600.v2.1	Chr01:6107850-6111086	1.15434	0.340134	0.360821	Sb01g007180	Acyl-CoA N-acyltransferases (NAT) superfamily protein
Sobic.001G082500.v2.1	Chr01:6365093-6368069	3.21304	0.49592	0.617083	Sb01g007430	cytochrome P450, family 81, subfamily D, polypeptide 2
Sobic.001G107800.v2.1	Chr01:8339231-8340288	4.50594	0.406899	0.110023	Sb01g009620
Sobic.001G112300.v2.1	Chr01:8791764-8795468	3.16614	0.182995	0	Sb01g010000	calmodulin 1
Sobic.001G126900.v2.1	Chr01:9935826-9940580	533.571	0.524599	0.413549	Sb01g011120	Oleosin family protein
Sobic.001G142600.v2.1	Chr01:11408627-11410517	4.18324	0	0	Sb01g012420	F-box family protein
Sobic.001G149800.v2.1	Chr01:12000971-12003977	5.30847	0.104078	0.1074	Sb01g013030	Protein of unknown function (DUF1637)
Sobic.001G153100.v2.1	Chr01:12274334-12278485	2.33051	0.257146	0.0925681	Sb01g013290	sulfate transporter 1;2
Sobic.001G158600.v2.1	Chr01:12833874-12836427	20.4726	0	0	Sb01g013830	myb domain protein 64
Sobic.001G166900.v2.1	Chr01:13871205-13877374	1.55498	0.0525155	0.0834711		AP2/B3-like transcriptional factor family protein
Sobic.001G177200.v2.1	Chr01:14882504-14886711	1.61649	0.52182	0.270504	Sb01g015420	FRIGIDA like 1
Sobic.001G179700.v2.1	Chr01:15189274-15197643	5.32145	0.249807	0.110552	Sb01g015650	cycloartenol synthase 1
Sobic.001G183300.v2.1	Chr01:15527107-15530435	1.85424	0	0	Sb01g015940	methyl-CPG-binding domain protein 13
Sobic.001G197500.v2.1	Chr01:17803857-17805000	5.86671	0.238447	0.316148
Sobic.001G197700.v2.1	Chr01:17807809-17808079	5.53593	0	0
Sobic.001G200700.v2.1	Chr01:18140211-18143362	11.3638	0.0905344	0.35365		CAP160 protein
Sobic.001G202800.v2.1	Chr01:18406953-18408473	4.06416	0.607569	0.856378
Sobic.001G208500.v2.1	Chr01:19060578-19062093	89.574	0.0945663	0.285521	Sb01g018430	beta-tonoplast intrinsic protein
Sobic.001G220600.v2.1	Chr01:20723463-20723737	8.46649	0	0
Sobic.001G223300.v2.1	Chr01:21365079-21369852	2.27826	0.534763	0.126787	Sb01g019650
Sobic.001G231900.v2.1	Chr01:22391810-22392823	1.01983	0	0	Sb01g020330
Sobic.001G233900.v2.1	Chr01:23019773-23021935	3.38302	0.149449	0.0818004	Sb01g020500
Sobic.001G235600.v2.1	Chr01:23720160-23721915	15.7801	0.151466	0.0847156
Sobic.001G253400.v2.1	Chr01:27621012-27621819	2.62657	0	0	Sb01g022380	ethylene response factor 1
Sobic.001G264000.v2.1	Chr01:41830288-41835456	2.16128	0.403995	0.0919168	Sb01g025580	GroES-like zinc-binding dehydrogenase family protein
Sobic.001G268000.v2.1	Chr01:44043690-44049155	2.04473	0	0
Sobic.001G274000.v2.1	Chr01:45903200-45904849	1015.95	0.528944	0.458713
Sobic.001G280700.v2.1	Chr01:47841166-47842759	5.15796	0.152376	0.155724	Sb01g027610	Plant stearoyl-acyl-carrier-protein desaturase family protein
Sobic.001G301100.v2.1	Chr01:51099502-51100940	5.47778	0	0	Sb01g029290	Duplicated homeodomain-like superfamily protein
Sobic.001G309600.v2.1	Chr01:52351315-52354484	3.49025	0.765987	0.855687	Sb01g030190	NEP-interacting protein 2
Sobic.001G312100.v2.1	Chr01:52717525-52719175	3.70556	0	0		low-molecular-weight cysteine-rich 72
Sobic.001G326200.v2.1	Chr01:54140230-54141790	2.10912	0.598677	0.6315	Sb01g031590	ZCF37
Sobic.001G328300.v2.1	Chr01:54409181-54412900	1.28576	0	0		DNA binding
Sobic.001G331400.v2.1	Chr01:54777205-54777769	2.08992	0	0
Sobic.001G336200.v2.1	Chr01:55268434-55270550	7.54806	0.120634	0.293974	Sb01g032440	cytochrome P450, family 78, subfamily A, polypeptide 5
Sobic.001G356000.v2.1	Chr01:57355905-57357639	2.73514	0.93055	0.638334		myb domain protein 30
Sobic.001G386600.v2.1	Chr01:60230496-60234099	2.7725	0.192854	0.249666	Sb01g036670	WUSCHEL related homeobox 11
Sobic.001G388100.v2.1	Chr01:60330517-60332199	45.5312	0.100453	0.279049	Sb01g036790	embryonic cell protein 63
Sobic.001G395000.v2.1	Chr01:60902009-60903466	3.28182	0.850672	0.363222	Sb01g037400
Sobic.001G397200.v2.1	Chr01:61056543-61058168	1.92136	0.452589	0.256957	Sb01g037580	Adenine nucleotide alpha hydrolases-like superfamily protein
Sobic.001G404300.v2.1	Chr01:61721956-61723749	4.08214	0.795634	0.669199	Sb01g038245
Sobic.001G418400.v2.1	Chr01:62734352-62737211	1.88938	0.0930395	0.102337	Sb01g039370	Ankyrin repeat family protein
Sobic.001G446100.v2.1	Chr01:65098979-65102216	7.5199	0.604342	0.673048	Sb01g041920	Erythronate-4-phosphate dehydrogenase family protein
Sobic.001G450900.v2.1	Chr01:65586292-65588204	2.75328	0.418353	0.591818	Sb01g042390	Major facilitator superfamily protein
Sobic.001G481600.v2.1	Chr01:68129088-68136333	5.63417	0.426192	0.456864	Sb01g045070	Integrase-type DNA-binding superfamily protein
Sobic.001G485200.v2.1	Chr01:68405112-68409836	7.43063	0.0654937	0.0530635	Sb01g045420	Integrase-type DNA-binding superfamily protein
Sobic.001G492000.v2.1	Chr01:68972750-68974189	12.5592	0.127282	0.647841	Sb01g046000
Sobic.001G497700.v2.1	Chr01:69565357-69567044	11.7321	0.0695841	0.162991	Sb01g046490	Seed maturation protein
Sobic.001G498900.v2.1	Chr01:69661170-69665578	37.2722	0.539443	0.0472681		Plant protein of unknown function (DUF639)
Sobic.001G505800.v2.1	Chr01:70203604-70205610	2.90708	0.36337	0.44886	Sb01g047220	UDP-Glycosyltransferase superfamily protein
Sobic.001G515700.v2.1	Chr01:71060620-71062525	1.75407	0.137477	0.0569418	Sb01g048120	transcription activator-related
Sobic.001G522500.v2.1	Chr01:71546734-71549493	2.83099	0.837166	0.711753	Sb01g048710	Basic-leucine zipper (bZIP) transcription factor family protein
Sobic.001G534200.v2.1	Chr01:72562502-72563918	2.27814	0.260252	0.121753
Sobic.001G539100.v2.1	Chr01:73001479-73002861	2.07219	0.135222	0.206924
Sobic.001G544400.v2.1	Chr01:73714158-73715192	161.5	0.364068	0.436555	Sb01g050670	oleosin 1
Sobic.002G000400.v2.1	Chr02:123338-126001	3.56459	0.039423	0.353231	Sb02g000220	cytochrome P450, family 93, subfamily D, polypeptide 1
Sobic.002G008200.v2.1	Chr02:753431-755323	2.82428	0.129357	0.142068	Sb02g000920	Flavin-binding monooxygenase family protein
Sobic.002G013200.v2.1	Chr02:1179103-1181308	3.91098	0	0	Sb02g001375
Sobic.002G019500.v2.1	Chr02:1796825-1799233	4.77216	0.828916	0	Sb02g001830	F-box family protein
Sobic.002G022000.v2.1	Chr02:2045500-2047727	4.33206	0.956828	0.955136	Sb02g002025	F-box and associated interaction domains-containing protein
Sobic.002G022200.v2.1	Chr02:2056395-2060185	1.89546	0.512074	0	Sb02g002050
Sobic.002G028100.v2.1	Chr02:2629908-2630885	1635.65	0.471966	0.456194	Sb02g002500
Sobic.002G031200.v2.1	Chr02:2888687-2889342	4.41255	0	0
Sobic.002G053100.v2.1	Chr02:5043594-5047952	3.69521	0	0		RNA-binding (RRM/RBD/RNP motifs) family protein
Sobic.002G058000.v2.1	Chr02:5625431-5626648	2.6458	0	0	Sb02g004860	Thioredoxin superfamily protein
Sobic.002G059100.v2.1	Chr02:5702796-5704516	1.5603	0	0	Sb02g004960
Sobic.002G061200.v2.1	Chr02:5879823-5881197	1.43958	0	0	Sb02g005086
Sobic.002G062100.v2.1	Chr02:6022541-6026663	2.66029	0.148074	0.496227	Sb02g005180	Exostosin family protein
Sobic.002G064500.v2.1	Chr02:6286135-6289578	1.50449	0.238624	0.238718	Sb02g005380	Deoxyxylulose-5-phosphate synthase
Sobic.002G068600.v2.1	Chr02:6806625-6810066	2.26342	0.0798613	0.204053	Sb02g005750	Oxoglutarate/iron-dependent oxygenase
Sobic.002G075000.v2.1	Chr02:7771516-7775013	1.00793	0.123755	0.0746187	Sb02g006250	Leucine-rich repeat protein kinase family protein
Sobic.002G077600.v2.1	Chr02:8093716-8095243	1116.98	0.715154	0.818145	Sb02g006480
Sobic.002G078800.v2.1	Chr02:8174663-8175756	512.485	0.188229	0.276982	Sb02g006570
Sobic.002G086500.v2.1	Chr02:9189463-9194172	5.06783	0.890977	0.195711	Sb02g007180	1,2-alpha-L-fucosidases
Sobic.002G091000.v2.1	Chr02:9526527-9527294	4.05188	0.603658	0.785211	Sb02g007547
Sobic.002G094900.v2.1	Chr02:9844001-9844626	10.3367	0	0
Sobic.002G095000.v2.1	Chr02:9848327-9849047	14.4841	0	0	Sb02g007830
Sobic.002G097100.v2.1	Chr02:10275802-10278582	3.41501	0	0	Sb02g008000	F-box/RNI-like superfamily protein
Sobic.002G107800.v2.1	Chr02:13027445-13029478	1.12322	0.218002	0.17043	Sb02g009160	receptor lectin kinase
Sobic.002G111400.v2.1	Chr02:13558072-13560043	64.3977	0.355956	0.601817	Sb02g009530	farnesylated protein 3
Sobic.002G124800.v2.1	Chr02:16871375-16872348	2.19239	0.152903	0
Sobic.002G139900.v2.1	Chr02:22430138-22433425	10.885	0.171005	0.0889972	Sb02g012870	Nucleotide-diphospho-sugar transferases superfamily protein
Sobic.002G143700.v2.1	Chr02:25553808-25554357	21.803	0	0	Sb02g013590	alpha-soluble NSF attachment protein 2
Sobic.002G147500.v2.1	Chr02:36772187-36772694	7.85043	0	0	Sb02g015990	copper ion binding
Sobic.002G162100.v2.1	Chr02:50110296-50110990	5.89066	0	0
Sobic.002G162200.v2.1	Chr02:50197281-50197883	7.57343	0	0
Sobic.002G172100.v2.1	Chr02:54505183-54508861	35.165	0.0576655	0.0418332	Sb02g022100	HAESA-like 1
Sobic.002G172200.v2.1	Chr02:54552659-54556125	16.294	0.0757837	0.0545562	Sb02g022120	HAESA-like 1
Sobic.002G174500.v2.1	Chr02:55211596-55214885	2.99382	0.399494	0.151494
Sobic.002G185100.v2.1	Chr02:56886010-56887128	6.3663	0	0	Sb02g023310	succinate dehydrogenase 2-3
Sobic.002G220700.v2.1	Chr02:61200822-61203522	2.22017	0.34434	0.617769	Sb02g026180
Sobic.002G231100.v2.1	Chr02:62222078-62224221	3.53355	0.345716	0.808505	Sb02g027040	homeobox protein 22
Sobic.002G239700.v2.1	Chr02:62932651-62936639	1.70171	0.208668	0.273791	Sb02g027710	Leucine-rich repeat receptor-like protein kinase family protein
Sobic.002G240700.v2.1	Chr02:63016616-63031470	2.81158	0.0489723	0.0592599	Sb02g027810	Subtilase family protein
Sobic.002G242300.v2.1	Chr02:63116153-63117883	18.7825	0.610041	0.767539	Sb02g027930	S-adenosyl-L-methionine-dependent methyltransferases superfamily protein
Sobic.002G247400.v2.1	Chr02:63501628-63508022	4.44458	0.497511	0.540554
Sobic.002G249300.v2.1	Chr02:63612389-63619789	3.14011	0.78642	0.683855	Sb02g028520	Auxin efflux carrier family protein
Sobic.002G251600.v2.1	Chr02:63788601-63790031	2.08745	0.195501	0	Sb02g028740	Plant invertase/pectin methylesterase inhibitor superfamily
Sobic.002G265100.v2.1	Chr02:64930848-64933100	2.9983	0.726465	0.302075	Sb02g029970	eukaryotic translation initiation factor 3G1
Sobic.002G267700.v2.1	Chr02:65175046-65179249	6.74907	0.177939	0.0594603	Sb02g030170	Basic-leucine zipper (bZIP) transcription factor family protein
Sobic.002G269700.v2.1	Chr02:65319250-65321602	6.23117	0.19797	0.191003
Sobic.002G273000.v2.1	Chr02:65599826-65604702	11.3532	0.512882	0.560199		EIN3-binding F box protein 2
Sobic.002G282900.v2.1	Chr02:66377534-66379624	4.19597	0.219072	0.266859	Sb02g031570	Pyridoxal-dependent decarboxylase family protein
Sobic.002G290500.v2.1	Chr02:66859054-66867694	1.20444	0.260429	0.33523		senescence-associated E3 ubiquitin ligase 1
Sobic.002G294000.v2.1	Chr02:67166692-67168958	2.2543	0.580141	0.386449	Sb02g032510	purine permease 5
Sobic.002G302300.v2.1	Chr02:67833612-67835459	11.8935	0.142079	0	Sb02g033270	Papain family cysteine protease
Sobic.002G317500.v2.1	Chr02:68995130-68996799	10.5006	0.178161	0.191841	Sb02g034660	Protein phosphatase 2C family protein
Sobic.002G320300.v2.1	Chr02:69155663-69158164	4.33834	0	0	Sb02g034873	Duplicated homeodomain-like superfamily protein
Sobic.002G325100.v2.1	Chr02:69535515-69535884	1.00081	0	0	Sb02g035240
Sobic.002G332500.v2.1	Chr02:70088722-70089226	2.84567	0	0
Sobic.002G332600.v2.1	Chr02:70091551-70092166	4.09491	0	0
Sobic.002G344800.v2.1	Chr02:71074707-71075402	5.5223	0	0
Sobic.002G345500.v2.1	Chr02:71111476-71112132	10.6681	0.542898	0		low-molecular-weight cysteine-rich 75
Sobic.002G345600.v2.1	Chr02:71115417-71116247	22.4914	0	0
Sobic.002G352500.v2.1	Chr02:71549568-71551932	3.78401	0	0	Sb02g037440	Subtilase family protein
Sobic.002G356300.v2.1	Chr02:71882056-71883034	12.5609	0.137208	0.472916	Sb02g037770
Sobic.002G362400.v2.1	Chr02:72328719-72329592	1222.6	0.518523	0.315985	Sb02g038250
Sobic.002G370300.v2.1	Chr02:72912535-72916286	53.5537	0.976404	0.2086	Sb02g038910	Pectin lyase-like superfamily protein
Sobic.002G383500.v2.1	Chr02:73872689-73874520	10.9566	0.303198	0.456078	Sb02g039980
Sobic.002G387900.v2.1	Chr02:74145810-74147186	1.68784	0.285056	0.132998	Sb02g040410
Sobic.002G389100.v2.1	Chr02:74236796-74239124	1.54624	0.53393	0.213368	Sb02g040520	cytochrome P450, family 709, subfamily B, polypeptide 2
Sobic.002G391100.v2.1	Chr02:74358625-74359944	315.82	0.174347	0.639063	Sb02g040650	1-cysteine peroxiredoxin 1
Sobic.002G399700.v2.1	Chr02:75020919-75022746	2.04393	0.24882	0.178937	Sb02g041430	Pectin lyase-like superfamily protein
Sobic.002G413200.v2.1	Chr02:76045734-76048481	2.20581	0.0947153	0.0542161	Sb02g042580	UDP-Glycosyltransferase superfamily protein
Sobic.002G420400.v2.1	Chr02:76731021-76734173	2.4008	0.332788	0.0447551
Sobic.002G421800.v2.1	Chr02:76877448-76880104	2.95647	0.226081	0.703801	Sb02g043300	homeobox-3
Sobic.002G426700.v2.1	Chr02:77270105-77275624	2.0605	0.246793	0.402856	Sb02g043720	cAMP-regulated phosphoprotein 19-related protein
Sobic.002G431200.v2.1	Chr02:77628983-77633045	3.59047	0.139262	0.246116
Sobic.003G000500.v2.1	Chr03:63001-64723	3.74113	0.382453	0.854309		Protein kinase superfamily protein
Sobic.003G009900.v2.1	Chr03:860458-865893	1.61398	0.0616349	0.405139	Sb03g001040	cytochrome P450, family 71, subfamily A, polypeptide 25
Sobic.003G012900.v2.1	Chr03:1173283-1176528	1.30319	0.254942	0.271913	Sb03g001300	S-locus lectin protein kinase family protein
Sobic.003G024700.v2.1	Chr03:2096628-2098535	12.457	0.152747	0.399161	Sb03g002370	Peroxidase superfamily protein
Sobic.003G033900.v2.1	Chr03:3090029-3092190	3.0539	0.121293	0.262478	Sb03g003070	1-amino-cyclopropane-1-carboxylate synthase 7
Sobic.003G036700.v2.1	Chr03:3380910-3383712	10.9644	0.467476	0.0770615	Sb03g003280	cytokinin oxidase 4
Sobic.003G048900.v2.1	Chr03:4489357-4490184	2.38038	0	0
Sobic.003G051400.v2.1	Chr03:4662586-4664052	7.96391	0.194425	0.116213	Sb03g004470	Cytochrome c oxidase subunit Vc family protein
Sobic.003G062200.v2.1	Chr03:5435938-5437424	68.2696	0.905529	0.286103	Sb03g005300
Sobic.003G063800.v2.1	Chr03:5523701-5525430	10.1968	0.575977	0.202278
Sobic.003G076400.v2.1	Chr03:6504013-6505047	6.20208	0	0	Sb03g006430
Sobic.003G077200.v2.1	Chr03:6588293-6589336	4.49759	0	0
Sobic.003G088900.v2.1	Chr03:7739940-7742556	5.16328	0.391197	0.718941	Sb03g007480	Cupredoxin superfamily protein
Sobic.003G092600.v2.1	Chr03:8053555-8062981	9.90402	0.647841	0.265868		Protein with RING/U-box and TRAF-like domains
Sobic.003G095600.v2.1	Chr03:8387294-8390412	4.47554	0.396158	0.0585791	Sb03g008010	Glycosyltransferase family 61 protein
Sobic.003G103100.v2.1	Chr03:9183496-9183966	3.98165	0	0
Sobic.003G111700.v2.1	Chr03:10058010-10059390	3.62123	0.667788	0.708818
Sobic.003G137500.v2.1	Chr03:13222442-13223171	1.19881	0	0	Sb03g011705	AGAMOUS-like 80
Sobic.003G144500.v2.1	Chr03:14765683-14767111	170.298	0.228883	0.424356	Sb03g012500	Mitochondrial import inner membrane translocase subunit Tim17/Tim22/Tim23 family protein
Sobic.003G148500.v2.1	Chr03:15452545-15454941	2.38925	0.348597	0.571752	Sb03g012840	glycosyl hydrolase 9B13
Sobic.003G149600.v2.1	Chr03:15777033-15778942	10.6032	0.626569	0.192743	Sb03g012990	FAD-dependent oxidoreductase family protein
Sobic.003G166100.v2.1	Chr03:24196821-24198635	1.86639	0	0
Sobic.003G167600.v2.1	Chr03:27323024-27323650	24.7136	0.371147	0
Sobic.003G188000.v2.1	Chr03:50703853-50708564	1.21475	0.426918	0.0906434	Sb03g025280	cysteine-rich RLK (RECEPTOR-like protein kinase) 2
Sobic.003G194400.v2.1	Chr03:51735095-51738138	1.93491	0.240746	0.359181	Sb03g025770	heat shock transcription factor A2
Sobic.003G196500.v2.1	Chr03:52188405-52190518	2.20411	0.204137	0.260062
Sobic.003G207100.v2.1	Chr03:53800204-53804471	2.32565	0	0
Sobic.003G211600.v2.1	Chr03:54547798-54571831	4.87934	0	0
Sobic.003G215600.v2.1	Chr03:55069824-55078593	1.43991	0.157836	0.0378287	Sb03g027460	pleiotropic drug resistance 12
Sobic.003G216200.v2.1	Chr03:55140523-55156149	1.82629	0.568738	0.571985	Sb03g027510	pleiotropic drug resistance 12
Sobic.003G222800.v2.1	Chr03:55901495-55905006	1.68463	0.605714	0.343465	Sb03g028110	alpha/beta-Hydrolases superfamily protein
Sobic.003G224200.v2.1	Chr03:56037138-56040913	1.67869	0.293428	0.145526	Sb03g028250	Protein kinase family protein
Sobic.003G227800.v2.1	Chr03:56538406-56541587	242.6	0.143406	0.0578123	Sb03g028570	cytochrome P450, family 72, subfamily A, polypeptide 14
Sobic.003G229900.v2.1	Chr03:56976235-56976835	1.40217	0	0
Sobic.003G231200.v2.1	Chr03:57085884-57087076	5.00657	0.263632	0.368038
Sobic.003G235600.v2.1	Chr03:57457490-57458889	2.55745	0.113655	0.559109	Sb03g029300	Protein of unknown function, DUF617
Sobic.003G238400.v2.1	Chr03:57818171-57822983	2.46441	0.730209	0.107507	Sb03g029565	DNA-binding bromodomain-containing protein
Sobic.003G238900.v2.1	Chr03:57875361-57877155	2.583	0	0	Sb03g029610	GDSL-like Lipase/Acylhydrolase superfamily protein
Sobic.003G256900.v2.1	Chr03:59522333-59526990	2.68067	0.620534	0.741151	Sb03g031170	Eukaryotic aspartyl protease family protein
Sobic.003G267400.v2.1	Chr03:60430844-60432949	7.42539	0.168676	0		myb domain protein 5
Sobic.003G270200.v2.1	Chr03:60708712-60709891	70.0762	0.199437	0.736816		dehydrin LEA
Sobic.003G292100.v2.1	Chr03:62488662-62493025	2.99379	0.683692	0.250202	Sb03g034250	Pectin lyase-like superfamily protein
Sobic.003G325800.v2.1	Chr03:65221212-65227077	13.3003	0.686201	0.265957	Sb03g037180	Histidine kinase-, DNA gyrase B-, and HSP90-like ATPase family protein
Sobic.003G326300.v2.1	Chr03:65254325-65255134	1215.42	0.401268	0.465515	Sb03g037220	Bifunctional inhibitor/lipid-transfer protein/seed storage 2S albumin superfamily protein
Sobic.003G353000.v2.1	Chr03:67205157-67211516	2.68588	0.450685	0.33779	Sb03g039550	WRKY DNA-binding protein 49
Sobic.003G355700.v2.1	Chr03:67420566-67421715	234.159	0.163936	0.123901	Sb03g039790
Sobic.003G366800.v2.1	Chr03:68311092-68327726	1.32302	0.316421	0.202175		ARM repeat superfamily protein
Sobic.003G369100.v2.1	Chr03:68513900-68520925	1.32487	0.171919	0.235754		Integrase-type DNA-binding superfamily protein
Sobic.003G375300.v2.1	Chr03:69025765-69028595	13.6748	0.182598	0.20093		Galactosyltransferase family protein
Sobic.003G377100.v2.1	Chr03:69163410-69165036	20.3827	0.152404	0.824435	Sb03g041700	Plant stearoyl-acyl-carrier-protein desaturase family protein
Sobic.003G415000.v2.1	Chr03:72169521-72170432	1.5347	0	0	Sb03g044900	Protein of unknown function (DUF567)
Sobic.003G419300.v2.1	Chr03:72480556-72483879	1.86933	0.10157	0	Sb03g045260	Eukaryotic aspartyl protease family protein
Sobic.003G425600.v2.1	Chr03:73016836-73018757	4.8714	0.858351	0.514826
Sobic.003G436100.v2.1	Chr03:73740801-73744330	1.47609	0.102795	0.079343	Sb03g046690
Sobic.003G437100.v2.1	Chr03:73794740-73796022	1.15636	0.176626	0	Sb03g046780	sulfotransferase 17
Sobic.004G000900.v2.1	Chr04:99029-100187	2.4555	0	0	Sb04g000280
Sobic.004G008700.v2.1	Chr04:775527-776337	11.3028	0	0
Sobic.004G034100.v2.1	Chr04:2767872-2775660	6.13226	0.884296	0.929537	Sb04g002940	NIN like protein 7
Sobic.004G038900.v2.1	Chr04:3234535-3238334	4.07831	0.681784	0.261115		arabinose kinase
Sobic.004G048300.v2.1	Chr04:3928758-3931122	20.1967	0.387056	0	Sb04g004130
Sobic.004G048500.v2.1	Chr04:3942657-3943467	1.51744	0	0
Sobic.004G055300.v2.1	Chr04:4482339-4484548	1.59925	0.136088	0.471139
Sobic.004G065800.v2.1	Chr04:5350209-5357239	3.83539	0.852634	0.523975
Sobic.004G067900.v2.1	Chr04:5553982-5557204	8.35977	0.925072	0.136499	Sb04g005690
Sobic.004G071100.v2.1	Chr04:5763911-5767264	2.54446	0	0
Sobic.004G075600.v2.1	Chr04:6169845-6175736	6.05555	0.26511	0.343973	Sb04g006230	methyl-CPG-binding domain 9
Sobic.004G085100.v2.1	Chr04:7104945-7107170	816.162	0.713497	0.634275	Sb04g007010	Mitochondrial substrate carrier family protein
Sobic.004G086400.v2.1	Chr04:7231420-7235078	1.30567	0.1876	0.17524	Sb04g007150	Cytochrome P450 superfamily protein
Sobic.004G089900.v2.1	Chr04:7651692-7653182	1.74425	0	0
Sobic.004G101400.v2.1	Chr04:9390900-9392636	3.52353	0.0820249	0.100802	Sb04g008300	heat shock transcription factor C1
Sobic.004G114600.v2.1	Chr04:11632015-11633584	17.6841	0	0.0940092	Sb04g009370
Sobic.004G125000.v2.1	Chr04:14343124-14344401	19.667	0	0
Sobic.004G132800.v2.1	Chr04:20066966-20071496	7.52006	0	0
Sobic.004G140100.v2.1	Chr04:40024968-40027902	5.81397	0.445816	0.811227
Sobic.004G142000.v2.1	Chr04:41292259-41292734	1.03745	0	0
Sobic.004G142100.v2.1	Chr04:41292814-41293631	1.06359	0	0
Sobic.004G172000.v2.1	Chr04:51718096-51720064	7.41514	0.10325	0.0857704	Sb04g022290
Sobic.004G178800.v2.1	Chr04:52434858-52440167	1.5568	0.0515404	0.0515222	Sb04g022845	F-box associated ubiquitination effector family protein
Sobic.004G196600.v2.1	Chr04:54046001-54047828	1.44881	0	0	Sb04g024350
Sobic.004G197100.v2.1	Chr04:54113052-54114264	7.11704	0.13301	0.339459	Sb04g024400
Sobic.004G201600.v2.1	Chr04:54605658-54609996	1.6901	0.537176	0.357736	Sb04g024780	NAC domain containing protein 44
Sobic.004G203200.v2.1	Chr04:54786366-54789101	2.91881	0.40595	0.108766	Sb04g024950	BTB and TAZ domain protein 1
Sobic.004G220900.v2.1	Chr04:56416459-56422351	138.72	0.0650193	0.0589549	Sb04g026570	NRAMP metal ion transporter family protein
Sobic.004G232600.v2.1	Chr04:57472983-57475013	13.6204	0.422951	0.628495	Sb04g027620
Sobic.004G243300.v2.1	Chr04:58419250-58420418	15.4135	0.674428	0.336949	Sb04g028400
Sobic.004G254400.v2.1	Chr04:59387207-59388551	6.11829	0.147008	0.112089	Sb04g029340	nuclear factor Y, subunit B6
Sobic.004G258500.v2.1	Chr04:59723778-59725381	2.01892	0.132242	0.0880975	Sb04g029690	Protein of unknown function (DUF506)
Sobic.004G261000.v2.1	Chr04:59961859-59962744	36.1106	0	0
Sobic.004G264800.v2.1	Chr04:60288379-60289741	3.75547	0.306052	0.281742	Sb04g030290
Sobic.004G301800.v2.1	Chr04:63364168-63369370	67.0293	0.784858	0.488666	Sb04g033520	beta vacuolar processing enzyme
Sobic.004G316200.v2.1	Chr04:64536549-64537333	4.08086	0	0
Sobic.004G354500.v2.1	Chr04:67518882-67520312	700.996	0.259431	0.304246	Sb04g038120
Sobic.005G027100.v2.1	Chr05:2413968-2416954	2.09361	0	0	Sb05g002270	GDSL-like Lipase/Acylhydrolase superfamily protein
Sobic.005G042400.v2.1	Chr05:3949583-3950750	1.21288	0	0	Sb05g003510
Sobic.005G060600.v2.1	Chr05:6335089-6339316	1.30062	0.0360224	0
Sobic.005G074800.v2.1	Chr05:9190594-9191371	10.6951	0	0
Sobic.005G074900.v2.1	Chr05:9194153-9194924	21.3683	0	0
Sobic.005G078400.v2.1	Chr05:10093678-10094401	2.91602	0	0
Sobic.005G078500.v2.1	Chr05:10117763-10118063	9.58916	0	0
Sobic.005G079300.v2.1	Chr05:10424877-10433589	1553.72	0.627266	0.6041	Sb05g006470	terpene synthase 21
Sobic.005G080800.v2.1	Chr05:10696414-10696896	6.61981	0	0
Sobic.005G081800.v2.1	Chr05:10809932-10810657	14.511	0	0	Sb05g006593
Sobic.005G081900.v2.1	Chr05:10846253-10848643	1.47054	0	0
Sobic.005G085300.v2.1	Chr05:11761008-11761533	8.04097	0	0
Sobic.005G092500.v2.1	Chr05:14337789-14368412	1.51209	0.224556	0.0547381		cycloartenol synthase 1
Sobic.005G098700.v2.1	Chr05:16214270-16215781	30.0775	0.310511	0.149295	Sb05g008530	chitinase A
Sobic.005G100400.v2.1	Chr05:16799084-16802056	1.40886	0	0		C2H2 and C2HC zinc fingers superfamily protein
Sobic.005G104000.v2.1	Chr05:18601523-18602818	9.0786	0.235368	0.320606
Sobic.005G126700.v2.1	Chr05:45647959-45659392	5.41193	0.0646756	0.230782	Sb05g018870	long chain base2
Sobic.005G136900.v2.1	Chr05:49363293-49365082	1.37263	0.279035	0.174121
Sobic.005G140300.v2.1	Chr05:50037762-50038313	12.4391	0	0
Sobic.005G140400.v2.1	Chr05:50064232-50064749	18.3677	0	0
Sobic.005G141400.v2.1	Chr05:50331106-50332104	3.66598	0	0
Sobic.005G141600.v2.1	Chr05:50697961-50698684	4.26872	0	0
Sobic.005G142000.v2.1	Chr05:50819827-50829180	5.39139	0	0	Sb05g020730
Sobic.005G145900.v2.1	Chr05:51658913-51659647	6.7764	0	0
Sobic.005G147200.v2.1	Chr05:51971114-51972440	10.1752	0	0
Sobic.005G147500.v2.1	Chr05:52008839-52010016	16.6565	0	0
Sobic.005G147700.v2.1	Chr05:52032356-52033761	2.93777	0	0
Sobic.005G150000.v2.1	Chr05:52313084-52313716	4.54596	0	0
Sobic.005G151800.v2.1	Chr05:52607224-52608666	1.61391	0.40605	0.308229
Sobic.005G153100.v2.1	Chr05:52810776-52811527	11.9532	0	0
Sobic.005G165700.v2.1	Chr05:54630600-54632576	1007.61	0.518357	0.702786	Sb05g022640
Sobic.005G172200.v2.1	Chr05:55605755-55608415	22.3635	0.123282	0.101342	Sb05g023206
Sobic.005G173900.v2.1	Chr05:55792719-55793302	4.51902	0	0
Sobic.005G174000.v2.1	Chr05:55820272-55820839	19.9316	0	0
Sobic.005G174100.v2.1	Chr05:55836499-55837084	1.49308	0	0
Sobic.005G174700.v2.1	Chr05:55900622-55902405	11.7564	0	0
Sobic.005G174800.v2.1	Chr05:55914385-55914968	3.63991	0	0
Sobic.005G192200.v2.1	Chr05:57986518-57988344	1.33925	0.224124	0.207904	Sb05g024890	UDP-glucosyl transferase 73C6
Sobic.005G196400.v2.1	Chr05:58556379-58557150	26.6404	0	0		Scorpion toxin-like knottin superfamily protein
Sobic.005G200400.v2.1	Chr05:58995252-58995723	3.56659	0	0
Sobic.005G203000.v2.1	Chr05:59199138-59202963	1.17814	0	0	Sb05g025830	NAD(P)-binding Rossmann-fold superfamily protein
Sobic.005G205100.v2.1	Chr05:59469897-59474019	1.39873	0.310408	0.407414	Sb05g026010	Leucine-rich repeat protein kinase family protein
Sobic.005G210100.v2.1	Chr05:60076151-60080093	2.51664	0.0979775	0.38109	Sb05g026330	stachyose synthase
Sobic.005G213900.v2.1	Chr05:60399252-60399807	24.1244	0	0
Sobic.005G221100.v2.1	Chr05:61180586-61181242	15.4798	0	0
Sobic.005G223200.v2.1	Chr05:61358272-61358953	84.4201	0	0
Sobic.005G226000.v2.1	Chr05:61696114-61698842	4.78373	0.0749003	0.0957066	Sb05g027440	S-locus lectin protein kinase family protein
Sobic.005G226800.v2.1	Chr05:61772218-61775905	4.78935	0	0	Sb05g027503	pumilio 1
Sobic.005G227800.v2.1	Chr05:61905963-61906749	2.67963	0	0
Sobic.006G007000.v2.1	Chr06:1020937-1021628	2.52162	0	0
Sobic.006G007500.v2.1	Chr06:1073629-1076450	2.03199	0.447748	0.385897
Sobic.006G018300.v2.1	Chr06:3016216-3017999	3.36763	0.400555	0.452152	Sb06g001710	NAD(P)-linked oxidoreductase superfamily protein
Sobic.006G018400.v2.1	Chr06:3043273-3049278	39.7315	0.122647	0.250676	Sb06g001720	Protein phosphatase 2C family protein
Sobic.006G022200.v2.1	Chr06:3879757-3889417	5.60986	0.889489	0.601048	Sb06g002080	multidrug resistance-associated protein 10
Sobic.006G028000.v2.1	Chr06:5722884-5726391	1.61365	0.103215	0.106508	Sb06g002870	Amidase family protein
Sobic.006G034300.v2.1	Chr06:9650718-9655068	11.8903	0.192489	0.809447	Sb06g004280	Transketolase
Sobic.006G034900.v2.1	Chr06:10255428-10258805	1.19425	0	0	Sb06g004510	Homeobox-leucine zipper family protein / lipid-binding START domain-containing protein
Sobic.006G046300.v2.1	Chr06:32224614-32234852	5.65819	0.3999	0.104027		Signal transduction histidine kinase
Sobic.006G050600.v2.1	Chr06:37862751-37864894	10.499	0.166111	0.211622	Sb06g013760
Sobic.006G055900.v2.1	Chr06:39888502-39890281	2.36745	0	0.260656		proline-rich family protein
Sobic.006G061900.v2.1	Chr06:41666536-41669257	2.46751	0.558253	0.511156		AT hook motif DNA-binding family protein
Sobic.006G062600.v2.1	Chr06:41868956-41876892	1.61572	0.181148	0.129007	Sb06g015025	TUDOR-SN protein 2
Sobic.006G068100.v2.1	Chr06:42780310-42782878	4.93817	0.676584	0.549782	Sb06g015470	purple acid phosphatase 22
Sobic.006G080500.v2.1	Chr06:45797436-45801773	182.604	0.0922813	0.0621945	Sb06g016740	basic helix-loop-helix (bHLH) DNA-binding superfamily protein
Sobic.006G081200.v2.1	Chr06:45896007-45899549	9.35622	0.829777	0.65178	Sb06g016810	PLC-like phosphodiesterases superfamily protein
Sobic.006G096200.v2.1	Chr06:47525773-47528286	30.6326	0.304732	0.856593	Sb06g018100	NAD(P)-linked oxidoreductase superfamily protein
Sobic.006G098400.v2.1	Chr06:47694908-47696561	1.24099	0.158781	0.244645		carboxyesterase 13
Sobic.006G108800.v2.1	Chr06:48723627-48726095	18.8467	0.930644	0.823352		Protein of unknown function, DUF593
Sobic.006G120400.v2.1	Chr06:49605468-49608305	3.94747	0.146632	0.598271	Sb06g020103	NAC (No Apical Meristem) domain transcriptional regulator superfamily protein
Sobic.006G124100.v2.1	Chr06:49871899-49875600	6.13508	0.391666	0.379591	Sb06g020440	UDP-glucosyl transferase 71C4
Sobic.006G127900.v2.1	Chr06:50191118-50193899	3.36367	0.129299	0.484806	Sb06g020810	basic helix-loop-helix (bHLH) DNA-binding superfamily protein
Sobic.006G133000.v2.1	Chr06:50578376-50580362	1.46386	0.177631	0.369726	Sb06g021290	Protein of unknown function, DUF642
Sobic.006G143600.v2.1	Chr06:51489307-51491389	296.629	0.158037	0.221496	Sb06g022280	seed gene 1
Sobic.006G144200.v2.1	Chr06:51532990-51533852	13.3993	0.229072	0
Sobic.006G155400.v2.1	Chr06:52376232-52380233	11.023	0.122361	0.252975	Sb06g023250	Protein of unknown function (DUF789)
Sobic.006G167700.v2.1	Chr06:53407142-53408351	1041.21	0.399554	0.72335	Sb06g024350	oleosin 1
Sobic.006G174400.v2.1	Chr06:53932857-53935140	3.85266	0.648793	0.547058	Sb06g024950	UDP-glycosyltransferase 73B4
Sobic.006G196700.v2.1	Chr06:55864027-55864940	40.5132	0.212263	0.566315	Sb06g026900	Late embryogenesis abundant protein, group 1 protein
Sobic.006G203200.v2.1	Chr06:56310384-56318079	3.36574	0.0581582	0.542453	Sb06g027450	DZC (Disease resistance/zinc finger/chromosome condensation-like region) domain containing protein
Sobic.006G210500.v2.1	Chr06:56934623-56936591	23.5554	0.387008	0.28994	Sb06g028110	Late embryogenesis abundant protein (LEA) family protein
Sobic.006G226800.v2.1	Chr06:58104235-58106621	10.2459	0.142744	0.65246	Sb06g029550	NAD(P)-binding Rossmann-fold superfamily protein
Sobic.006G248000.v2.1	Chr06:59680937-59684560	7.64682	0	0	Sb06g031320	farnesyl diphosphate synthase 1
Sobic.006G261200.v2.1	Chr06:60537656-60540199	2.1138	0.0734457	0.259585	Sb06g032410	hydroxyproline-rich glycoprotein family protein
Sobic.006G276400.v2.1	Chr06:61651773-61652945	1.05388	0	0
Sobic.007G001600.v2.1	Chr07:135179-135790	1121.2	0.556293	0.312099	Sb07g000330	Bifunctional inhibitor/lipid-transfer protein/seed storage 2S albumin superfamily protein
Sobic.007G024000.v2.1	Chr07:2154280-2155772	15.6671	0	0
Sobic.007G025700.v2.1	Chr07:2347320-2351447	2.4986	0.359682	0.314179	Sb07g002250	lysine histidine transporter 1
Sobic.007G032200.v2.1	Chr07:2851706-2852377	1.16733	0	0
Sobic.007G034900.v2.1	Chr07:3076285-3078571	345.242	0.943898	0.121307	Sb07g003000	cytochrome P450, family 71, subfamily B, polypeptide 34
Sobic.007G039800.v2.1	Chr07:3864073-3864668	4.32615	0	0
Sobic.007G040600.v2.1	Chr07:4002080-4002910	18.2387	0	0	Sb07g003410
Sobic.007G040700.v2.1	Chr07:4005872-4006313	2.05538	0	0
Sobic.007G041000.v2.1	Chr07:4012642-4013143	17.4762	0	0	Sb07g003420
Sobic.007G041200.v2.1	Chr07:4021992-4024326	32.5265	0.185971	0.805676	Sb07g003430	Cytochrome P450 superfamily protein
Sobic.007G046300.v2.1	Chr07:4612738-4613092	40.5124	0	0
Sobic.007G046800.v2.1	Chr07:4646363-4647578	3.6616	0.214135	0.125255
Sobic.007G049000.v2.1	Chr07:4812781-4814125	1.17616	0	0	Sb07g003982
Sobic.007G049400.v2.1	Chr07:4871384-4872728	2.08519	0	0	Sb07g004005
Sobic.007G059200.v2.1	Chr07:6166218-6168523	2.20852	0.340237	0.0708781	Sb07g004720	HXXXD-type acyl-transferase family protein
Sobic.007G066200.v2.1	Chr07:6999096-7004222	3.04387	0	0
Sobic.007G069300.v2.1	Chr07:7481365-7481711	13.3434	0	0
Sobic.007G082400.v2.1	Chr07:9540841-9541352	5.93193	0	0		Plant regulator RWP-RK family protein
Sobic.007G083300.v2.1	Chr07:9839959-9841259	2465.43	0.897582	0.877297		paired amphipathic helix repeat-containing protein
Sobic.007G087400.v2.1	Chr07:11684406-11686532	3.61255	0.162973	0.225357	Sb07g007570	amino acid permease 3
Sobic.007G088300.v2.1	Chr07:12064360-12065842	8.35516	0	0.152109	Sb07g007690	Late Embryogenesis Abundant 4-5
Sobic.007G109000.v2.1	Chr07:37810923-37812024	16.1267	0	0	Sb07g015180	response regulator 3
Sobic.007G109400.v2.1	Chr07:38161191-38162223	1.64751	0	0	Sb07g015390	response regulator 3
Sobic.007G127900.v2.1	Chr07:53011503-53012357	14.0283	0	0
Sobic.007G150500.v2.1	Chr07:56943649-56948030	1.52626	0	0		response regulator 11
Sobic.007G152500.v2.1	Chr07:57230452-57231972	45.3572	0.143013	0.327977	Sb07g022640	cytochrome P450, family 76, subfamily C, polypeptide 2
Sobic.007G153600.v2.1	Chr07:57387574-57389522	13.2779	0.700514	0.915034	Sb07g022730	HVA22 homologue E
Sobic.007G168100.v2.1	Chr07:59048787-59050204	7.80768	0.535792	0.565169
Sobic.007G169500.v2.1	Chr07:59136692-59140823	43.1218	0.264612	0.362947	Sb07g024200	Ribosomal protein L1p/L10e family
Sobic.007G187100.v2.1	Chr07:60762996-60772886	599.343	0.275705	0.177741	Sb07g025700	terpene synthase 21
Sobic.007G188500.v2.1	Chr07:60893776-60895744	6.39961	0.81643	0.7902	Sb07g025830	Plant protein of unknown function (DUF247)
Sobic.007G191500.v2.1	Chr07:61193473-61194522	1.6984	0	0
Sobic.007G205200.v2.1	Chr07:62325530-62326374	3.72136	0	0	Sb07g027260	Integrase-type DNA-binding superfamily protein
Sobic.007G205400.v2.1	Chr07:62344858-62345531	2.56012	0	0	Sb07g027280	Integrase-type DNA-binding superfamily protein
Sobic.007G208200.v2.1	Chr07:62497177-62500215	3.45582	0.409063	0.380346	Sb07g027540
Sobic.007G220100.v2.1	Chr07:63593077-63596882	59.6225	0.638242	0.41013	Sb07g028640	RING domain ligase2
Sobic.008G011400.v2.1	Chr08:930129-932879	5.5939	0.327305	0	Sb08g001070	TRAUCO
Sobic.008G015700.v2.1	Chr08:1293476-1298995	1.12252	0	0		zinc induced facilitator-like 1
Sobic.008G037000.v2.1	Chr08:3493883-3496937	37.0145	0.580723	0.326759	Sb08g003190	Purple acid phosphatases superfamily protein
Sobic.008G038800.v2.1	Chr08:3650186-3653800	1.8921	0.228751	0.321365
Sobic.008G042100.v2.1	Chr08:4089106-4091763	2.82378	0.486671	0.609086	Sb08g003620	ovate family protein 13
Sobic.008G048700.v2.1	Chr08:4751282-4751983	6.14684	0	0
Sobic.008G064100.v2.1	Chr08:6980274-6981818	3.92124	0	0	Sb08g005370	Flavin-containing monooxygenase family protein
Sobic.008G064200.v2.1	Chr08:6992442-6995048	2.59568	0.767692	0.11687
Sobic.008G064400.v2.1	Chr08:7039751-7041116	1.94323	0	0	Sb08g005380	PLATZ transcription factor family protein
Sobic.008G069000.v2.1	Chr08:8129775-8131613	6.98935	0.188485	0		BR-signaling kinase 1
Sobic.008G069200.v2.1	Chr08:8136237-8144020	4.67364	0.159151	0.102278		K-box region and MADS-box transcription factor family protein
Sobic.008G069600.v2.1	Chr08:8310542-8311163	9.67799	0.589859	0
Sobic.008G071900.v2.1	Chr08:9627626-9630854	95.7334	0.0387451	0.0527697	Sb08g006350	nuclear factor Y, subunit C1
Sobic.008G088900.v2.1	Chr08:23269934-23273554	2.34746	0	0
Sobic.008G090800.v2.1	Chr08:27803993-27806772	18.0553	0.145223	0.140732	Sb08g011530	laccase 7
Sobic.008G104700.v2.1	Chr08:41755456-41760987	4.64436	0.046535	0.388241	Sb08g015640
Sobic.008G116100.v2.1	Chr08:45157825-45161575	23.3526	0.363707	0.635108		dehydroquinate dehydratase, putative / shikimate dehydrogenase, putative
Sobic.008G118700.v2.1	Chr08:45671203-45676204	3.29574	0.515088	0.958447	Sb08g017240	respiratory burst oxidase homolog B
Sobic.008G119900.v2.1	Chr08:45810222-45812728	3.00525	0.0888118	0.118449	Sb08g017330	Subtilase family protein
Sobic.008G120200.v2.1	Chr08:45902830-45903431	2.88287	0	0	Sb08g017360
Sobic.008G120300.v2.1	Chr08:45963261-45963852	14.4521	0	0
Sobic.008G126300.v2.1	Chr08:47598461-47598941	51.1616	0	0
Sobic.008G140500.v2.1	Chr08:49675390-49678639	1.90013	0	0	Sb08g019125
Sobic.008G143400.v2.1	Chr08:50028541-50029110	51.1997	0	0
Sobic.008G144200.v2.1	Chr08:50132036-50134177	84.8838	0	0
Sobic.008G149300.v2.1	Chr08:50821001-50823751	5.25767	0.64922	0.396767	Sb08g019920	AP2/B3-like transcriptional factor family protein
Sobic.008G154400.v2.1	Chr08:51316483-51318056	16.6843	0.142418	0	Sb08g020350	cytochrome P450, family 76, subfamily C, polypeptide 4
Sobic.008G154800.v2.1	Chr08:51334294-51335918	4.07687	0.81821	0.498602
Sobic.008G159000.v2.1	Chr08:51818150-51825395	2.5154	0	0
Sobic.008G168400.v2.1	Chr08:52891614-52893192	81.28	0.794664	0.07077	Sb08g021375	GRAS family transcription factor family protein
Sobic.008G174500.v2.1	Chr08:53554109-53560472	2.98543	0.803166	0.62186
Sobic.008G176600.v2.1	Chr08:53739802-53740150	12.2028	0	0	Sb08g022060
Sobic.008G176900.v2.1	Chr08:53766315-53770926	2.79856	0.880072	0.404102	Sb08g022080	SWITCH1
Sobic.008G182100.v2.1	Chr08:54260816-54261539	37.854	0	0
Sobic.008G182200.v2.1	Chr08:54263753-54264396	5.84261	0	0
Sobic.008G184000.v2.1	Chr08:54530048-54531539	1.48645	0	0	Sb08g022570	Eukaryotic aspartyl protease family protein
Sobic.008G184100.v2.1	Chr08:54533379-54535042	2.72531	0	0	Sb08g022580	Eukaryotic aspartyl protease family protein
Sobic.008G184500.v2.1	Chr08:54558120-54560026	1.15319	0	0	Sb08g022620	Eukaryotic aspartyl protease family protein
Sobic.009G007500.v2.1	Chr09:678682-681084	1.54213	0	0	Sb09g000860	DNA binding
Sobic.009G009800.v2.1	Chr09:933145-934514	173.82	0.794996	0.195089	Sb09g001060	Serine protease inhibitor, potato inhibitor I-type family protein
Sobic.009G009900.v2.1	Chr09:935182-937257	203.624	0.188535	0.0982987	Sb09g001070	Serine protease inhibitor, potato inhibitor I-type family protein
Sobic.009G010200.v2.1	Chr09:948333-948982	2261.13	0.945963	0.943407	Sb09g001086	Serine protease inhibitor, potato inhibitor I-type family protein
Sobic.009G022600.v2.1	Chr09:1984605-1989893	11.2861	0.0290029	0.0542697
Sobic.009G025100.v2.1	Chr09:2247786-2249860	11.2833	0.878178	0.398295	Sb09g002110	Nucleotide-sugar transporter family protein
Sobic.009G037100.v2.1	Chr09:3546767-3548336	221.811	0.12221	0.106135	Sb09g003150	NAD(P)-binding Rossmann-fold superfamily protein
Sobic.009G039000.v2.1	Chr09:3713379-3714727	7.13543	0	0	Sb09g003290	Duplicated homeodomain-like superfamily protein
Sobic.009G039200.v2.1	Chr09:3730120-3731454	1.02991	0	0	Sb09g003310	Duplicated homeodomain-like superfamily protein
Sobic.009G039700.v2.1	Chr09:3806989-3808246	2.29283	0	0	Sb09g003360	Duplicated homeodomain-like superfamily protein
Sobic.009G040000.v2.1	Chr09:3871674-3872551	4.68805	0	0	Sb09g003390	Duplicated homeodomain-like superfamily protein
Sobic.009G040100.v2.1	Chr09:3886235-3887367	6.63919	0	0		myb-like transcription factor family protein
Sobic.009G041900.v2.1	Chr09:4042230-4042784	14.9183	0	0
Sobic.009G051100.v2.1	Chr09:5216573-5217934	6.54197	0.121574	0
Sobic.009G052400.v2.1	Chr09:5363373-5366832	78.6444	0.164893	0.0411269	Sb09g004450	Inorganic H pyrophosphatase family protein
Sobic.009G057100.v2.1	Chr09:5895421-5898013	6.42603	0.222831	0.174836
Sobic.009G071600.v2.1	Chr09:8571979-8578511	7.62141	0.131677	0.274806		NAC domain containing protein 75
Sobic.009G074300.v2.1	Chr09:9361799-9366850	11.4761	0.469714	0.599383	Sb09g006260	cytochrome P450, family 90, subfamily D, polypeptide 1
Sobic.009G078600.v2.1	Chr09:10541819-10544509	1.69521	0	0	Sb09g006570	GDSL-like Lipase/Acylhydrolase superfamily protein
Sobic.009G082100.v2.1	Chr09:11853849-11856284	5.42119	0.344955	0
Sobic.009G086100.v2.1	Chr09:14587871-14589270	37.1116	0.556718	0.890195	Sb09g007950	Peroxidase family protein
Sobic.009G103800.v2.1	Chr09:41717836-41718610	1.07334	0	0	Sb09g016550	Integrase-type DNA-binding superfamily protein
Sobic.009G115900.v2.1	Chr09:45834195-45835600	3.38113	0	0		alfin-like 6
Sobic.009G116200.v2.1	Chr09:45901779-45905251	7.07517	0.709639	0.188892	Sb09g018370	alfin-like 1
Sobic.009G116500.v2.1	Chr09:45937693-45939960	569.348	0.419788	0.251536	Sb09g018400	methyl esterase 3
Sobic.009G117800.v2.1	Chr09:46337353-46338803	1.10923	0.13705	0	Sb09g018550	scarecrow-like 3
Sobic.009G123400.v2.1	Chr09:47603923-47604229	2.24246	0	0
Sobic.009G125200.v2.1	Chr09:47854940-47856051	21.3661	0.597218	0	Sb09g019270	GAST1 protein homolog 1
Sobic.009G131400.v2.1	Chr09:48528382-48530388	17.0848	0.501412	0.0611947	Sb09g019770	Eukaryotic aspartyl protease family protein
Sobic.009G153300.v2.1	Chr09:50979368-50980907	1.82929	0.142416	0.114343	Sb09g021680
Sobic.009G153500.v2.1	Chr09:51003903-51006442	10.3506	0.170786	0.288523	Sb09g021700	Ankyrin repeat family protein
Sobic.009G170800.v2.1	Chr09:52662782-52665150	3.239	0.734716	0.584199	Sb09g023190	Integrase-type DNA-binding superfamily protein
Sobic.009G186400.v2.1	Chr09:53939025-53940633	2177.24	0.965162	0.944281	Sb09g024570
Sobic.009G187500.v2.1	Chr09:54004663-54006816	1.36597	0.200017	0.215726	Sb09g024690	GRAS family transcription factor
Sobic.009G199100.v2.1	Chr09:54933946-54939179	2.46347	0.242232	0.462363	Sb09g025680	gamma-glutamyl hydrolase 2
Sobic.009G210300.v2.1	Chr09:55666214-55668914	3.72883	0.477165	0.983012	Sb09g026650	Calcium-binding EF-hand family protein
Sobic.009G215700.v2.1	Chr09:56040683-56042070	205.283	0.307084	0.872203	Sb09g027110	Late embryogenesis abundant protein (LEA) family protein
Sobic.009G236200.v2.1	Chr09:57505861-57508739	2.7025	0.555932	0.792951	Sb09g028870	receptor lectin kinase
Sobic.009G239400.v2.1	Chr09:57720652-57721348	12.3787	0	0		Bifunctional inhibitor/lipid-transfer protein/seed storage 2S albumin superfamily protein
Sobic.009G241800.v2.1	Chr09:57861983-57862798	3.72439	0.284196	0.253323
Sobic.009G253800.v2.1	Chr09:58765386-58766892	3.96507	0.143588	0.208035	Sb09g030430	Eukaryotic aspartyl protease family protein
Sobic.009G254700.v2.1	Chr09:58873200-58876815	2.8091	0.674339	0.105434	Sb09g030500	alpha/beta-Hydrolases superfamily protein
Sobic.010G008200.v2.1	Chr10:673005-673831	11.6735	0	0		Bifunctional inhibitor/lipid-transfer protein/seed storage 2S albumin superfamily protein
Sobic.010G010300.v2.1	Chr10:880352-909771	4.9322	0	0
Sobic.010G010500.v2.1	Chr10:922730-923401	5.54812	0	0
Sobic.010G011300.v2.1	Chr10:991168-991917	8.04182	0	0
Sobic.010G020100.v2.1	Chr10:1634007-1636817	2.76934	0.663195	0.231502	Sb10g001930	glycosyl hydrolase family 81 protein
Sobic.010G029800.v2.1	Chr10:2413698-2414387	2.86905	0	0
Sobic.010G032100.v2.1	Chr10:2574559-2575796	5.24644	0.145552	0.690511	Sb10g002900	early nodulin-related
Sobic.010G034900.v2.1	Chr10:2818386-2819350	277.96	0.253668	0.747237
Sobic.010G035000.v2.1	Chr10:2830272-2831121	31.1847	0	0
Sobic.010G041900.v2.1	Chr10:3246545-3248247	109.175	0.0886485	0.193393	Sb10g003700	dehydrin xero 1
Sobic.010G047300.v2.1	Chr10:3669577-3671446	12.939	0.446178	0.957097	Sb10g004120	GDSL-like Lipase/Acylhydrolase superfamily protein
Sobic.010G058000.v2.1	Chr10:4558645-4559866	5.11426	0	0	Sb10g005020	Duplicated homeodomain-like superfamily protein
Sobic.010G061700.v2.1	Chr10:4792402-4793928	2.99404	0.585396	0.67154	Sb10g005330	Sterile alpha motif (SAM) domain-containing protein
Sobic.010G076900.v2.1	Chr10:6278353-6281476	15.4764	0.2686	0.170986	Sb10g006660
Sobic.010G079300.v2.1	Chr10:6618918-6621345	2.4448	0.199095	0.570053	Sb10g006870	Eukaryotic aspartyl protease family protein
Sobic.010G083200.v2.1	Chr10:7047255-7049690	2.384	0.200135	0.321335	Sb10g007224	alpha/beta-Hydrolases superfamily protein
Sobic.010G083300.v2.1	Chr10:7050350-7052481	1.78409	0.290229	0.393109	Sb10g007226	alpha/beta-Hydrolases superfamily protein
Sobic.010G085700.v2.1	Chr10:7317991-7319559	1.21483	0	0	Sb10g007420	Duplicated homeodomain-like superfamily protein
Sobic.010G101300.v2.1	Chr10:9276884-9281167	9.1778	0.465954	0.621589	Sb10g008820	Thiamin diphosphate-binding fold (THDP-binding) superfamily protein
Sobic.010G105500.v2.1	Chr10:10000316-10001531	5.30066	0.310313	0.719732
Sobic.010G106600.v2.1	Chr10:10203945-10205735	12.5682	0.577888	0.324603
Sobic.010G107300.v2.1	Chr10:10539805-10542745	5.66347	0.723281	0.868628
Sobic.010G107600.v2.1	Chr10:10555112-10557899	1.01317	0	0
Sobic.010G110100.v2.1	Chr10:10935033-10938206	2.50718	0.263388	0.675742	Sb10g009592	bZIP transcription factor family protein
Sobic.010G110600.v2.1	Chr10:11024456-11025451	2.775	0	0
Sobic.010G111400.v2.1	Chr10:11144331-11145741	4.31886	0	0	Sb10g009650	Duplicated homeodomain-like superfamily protein
Sobic.010G111500.v2.1	Chr10:11216415-11217816	6.3439	0.341843	0	Sb10g009660	Duplicated homeodomain-like superfamily protein
Sobic.010G125000.v2.1	Chr10:15210253-15214564	6.58571	0.275467	0.21372	Sb10g011030
Sobic.010G131500.v2.1	Chr10:17972888-17977266	32.8178	0.0774813	0.0727598	Sb10g012140	Na+/H+ (sodium hydrogen) exchanger 3
Sobic.010G137600.v2.1	Chr10:21982979-21992831	1.77374	0	0
Sobic.010G137700.v2.1	Chr10:22002355-22002934	11.2528	0	0
Sobic.010G137800.v2.1	Chr10:22008427-22008902	1.44537	0	0
Sobic.010G139700.v2.1	Chr10:24370169-24386208	2.12676	0.228872	0
Sobic.010G142300.v2.1	Chr10:36016249-36017500	5.69996	0	0
Sobic.010G150200.v2.1	Chr10:43166923-43169145	1.97922	0.410031	0.648144
Sobic.010G155700.v2.1	Chr10:45842546-45844511	2.25121	0.532932	0
Sobic.010G175800.v2.1	Chr10:51056970-51058329	7.28406	0.922701	0.912888	Sb10g022780	glutathione S-transferase TAU 25
Sobic.010G181900.v2.1	Chr10:51865309-51866080	3.84738	0	0	Sb10g023310
Sobic.010G183000.v2.1	Chr10:52032821-52035847	2.27192	0.551218	0.532454
Sobic.010G191400.v2.1	Chr10:53022309-53023388	4.16094	0	0
Sobic.010G191500.v2.1	Chr10:53045742-53046746	7.0077	0	0
Sobic.010G194400.v2.1	Chr10:53446566-53447669	1.71514	0	0		zinc finger protein 3
Sobic.010G198600.v2.1	Chr10:53917966-53918308	3.44782	0	0	Sb10g024730	glutamine dumper 5
Sobic.010G198700.v2.1	Chr10:53930294-53931249	1.31697	0	0	Sb10g024740	glutamine dumper 7
Sobic.010G198800.v2.1	Chr10:53934259-53936834	1.73824	0.178033	0.245128	Sb10g024750	glutamine dumper 5
Sobic.010G200200.v2.1	Chr10:54063752-54064778	1.54768	0	0	Sb10g024870	DREB and EAR motif protein 3
Sobic.010G212000.v2.1	Chr10:55237056-55240181	6.42565	0.347134	0.651891	Sb10g025870	heptahelical transmembrane protein2
Sobic.010G215100.v2.1	Chr10:55544848-55548242	5.26806	0.222809	0.0536562	Sb10g026150	AINTEGUMENTA-like 5
Sobic.010G256100.v2.1	Chr10:59230941-59232057	5.29134	0.283411	0.153588		Bifunctional inhibitor/lipid-transfer protein/seed storage 2S albumin superfamily protein
Sobic.010G274300.v2.1	Chr10:60593171-60594116	6.30083	0	0	Sb10g030820	C2H2-like zinc finger protein
Sobic.K022100.v2.1	super_10:2194552-2197178	2.13354	0.48929	0		Protein of Unknown Function (DUF239)
Sobic.K042900.v2.1	super_845:4299-7049	1.65155	0.439843	0.108871		UB-like protease 1A
008_A14fl.ab1	Chr09:17109886-17111754	1.57636	0	0
010_O19.ab1	Chr09:1138953-1145283	2.86282	0.216648	0.129468
012_E23fl.ab1	Chr01:17888222-17888657	5.94939	0	0
014_J18fl.ab1	Chr02:72291988-72292461	8.87417	0.651557	0.758487
033_O06.ab1	Chr09:51813009-51813692	3.79301	0	0
034_E07fl.ab1	Chr06:43192564-43193224	5.06037	0.718652	0
048_O01fl.ab1	Chr02:67195149-67196679	1.01549	0	0
064_G14r.ab1	Chr01:44547935-44548498	1.01767	0	0
083_K09.ab1	Chr02:77612759-77613534	1.23938	0	0
084_L01.ab1	Chr03:47911874-47912659	1.71016	0	0
086_G08fl.ab1	Chr03:9656930-9657437	5.33157	0	0
103_J22.ab1	super_12:5837378-5838103	1.27841	0	0
105_K05.ab1	Chr01:22171900-22172674	5.00337	0	0

## Sheet: Stem
Supplemetary Table S1. List of tissue-specific genes* (Stem)
*The tissue-specific genes that are specifically expressed from genes already annotated as well as newly identified genes, any having an adjusted q-value ≤0.001 against at least one of the other tissues as well as a FPKM value <1 in both other tissues were included.
gene_ID	location	FPKM_Seed	FPKM_Spikelet	FPKM_Stem	gene_ID(Sbicolor_79)	annotation
Sobic.001G004000.v2.1	Chr01:349960-353536	0.0982213	0.2042	1.02345	Sb01g000450	Protein of unknown function (DUF668)
Sobic.001G012000.v2.1	Chr01:1031534-1033973	0.065005	0.0694032	1.50608	Sb01g001160	cytochrome P450, family 71, subfamily B, polypeptide 23
Sobic.001G020400.v2.1	Chr01:1677751-1681653	0.167068	0.299031	1.67185	Sb01g001970	ammonium transporter 2
Sobic.001G024600.v2.1	Chr01:1937758-1939031	0.106766	0.202756	5.25218	Sb01g002350	PLANT CADMIUM RESISTANCE 2
Sobic.001G028600.v2.1	Chr01:2241793-2243385	0.124185	0	5.32079	Sb01g002700
Sobic.001G032400.v2.1	Chr01:2461109-2463206	0.231058	0.769314	4.57274	Sb01g003030	receptor lectin kinase
Sobic.001G035000.v2.1	Chr01:2633211-2634301	0.698554	0.944955	15.8401	Sb01g003270	C2H2-type zinc finger family protein
Sobic.001G038400.v2.1	Chr01:2852984-2855486	0.112012	0.250199	1.07887	Sb01g003530	TRICHOME BIREFRINGENCE-LIKE 34
Sobic.001G048000.v2.1	Chr01:3528480-3529958	0.166781	0.753101	13.0157	Sb01g004410
Sobic.001G059400.v2.1	Chr01:4449847-4452196	0.113289	0.258388	5.45114	Sb01g005400	Acyl-CoA N-acyltransferases (NAT) superfamily protein
Sobic.001G059600.v2.1	Chr01:4454482-4455774	0.135736	0.309268	4.86672	Sb01g005420	Bifunctional inhibitor/lipid-transfer protein/seed storage 2S albumin superfamily protein
Sobic.001G059700.v2.1	Chr01:4457700-4458941	0.327067	0.722368	11.1751		Bifunctional inhibitor/lipid-transfer protein/seed storage 2S albumin superfamily protein
Sobic.001G068500.v2.1	Chr01:5232159-5233276	0	0.139482	4.36039	Sb01g006200
Sobic.001G071300.v2.1	Chr01:5417349-5419632	0.766277	0.30859	2.79701	Sb01g006430
Sobic.001G080300.v2.1	Chr01:6187298-6188930	0.350516	0.262541	4.30956	Sb01g007240	Peroxidase superfamily protein
Sobic.001G084700.v2.1	Chr01:6534642-6540029	0.248437	0.339359	4.4408	Sb01g007640	UDP-Glycosyltransferase superfamily protein
Sobic.001G139100.v2.1	Chr01:11019529-11020310	0.259623	0.367313	2.28772	Sb01g012130
Sobic.001G156500.v2.1	Chr01:12628339-12630222	0.207336	0.358393	1.3544	Sb01g013640	Protein kinase superfamily protein
Sobic.001G157900.v2.1	Chr01:12767608-12768946	0.307272	0.747552	2.4744	Sb01g013760	patatin-like protein 6
Sobic.001G164200.v2.1	Chr01:13541298-13547956	0.0941007	0.563408	12.3996	Sb01g014350	cytochrome P450, family 87, subfamily A, polypeptide 2
Sobic.001G164900.v2.1	Chr01:13636482-13639361	0.29675	0.292767	1.32142	Sb01g014390	UDP-Glycosyltransferase superfamily protein
Sobic.001G169700.v2.1	Chr01:14120363-14122760	0.847196	0.437615	7.67887	Sb01g014840	zinc finger protein 7
Sobic.001G182600.v2.1	Chr01:15442323-15446591	0.238593	0.821594	3.07611	Sb01g015890	GDSL-like Lipase/Acylhydrolase superfamily protein
Sobic.001G182700.v2.1	Chr01:15448544-15451946	0.222094	0.260453	1.38837		NB-ARC domain-containing disease resistance protein
Sobic.001G190100.v2.1	Chr01:16779253-16783861	0.823826	0.260091	4.81259	Sb01g016720	receptor kinase 3
Sobic.001G190200.v2.1	Chr01:16787494-16790127	0.646154	0.30214	2.34058	Sb01g016730	sugar transporter 1
Sobic.001G195300.v2.1	Chr01:17503930-17508689	0.458063	0.734057	3.93613	Sb01g017180	cytochrome P450, family 89, subfamily A, polypeptide 2
Sobic.001G212400.v2.1	Chr01:19563387-19565212	0.129224	0.254108	1.20528
Sobic.001G214000.v2.1	Chr01:19696396-19707950	0.392084	0.448716	1.18773	Sb01g018890	dicer-like 3
Sobic.001G219400.v2.1	Chr01:20528208-20531497	0.461628	0.0542141	4.01834	Sb01g019290	Protein of unknown function (DUF640)
Sobic.001G242600.v2.1	Chr01:25045294-25046659	0.0980756	0.739506	2.62648	Sb01g021450	Pathogenesis-related thaumatin superfamily protein
Sobic.001G245800.v2.1	Chr01:25813604-25814927	0.13413	0.261033	1.51977	Sb01g021740	Protein of unknown function (DUF1677)
Sobic.001G272500.v2.1	Chr01:45469022-45470309	0.777841	0.912458	3.56187
Sobic.001G272600.v2.1	Chr01:45484122-45491442	0.694561	0.521846	2.54235	Sb01g026690	LRR and NB-ARC domains-containing disease resistance protein
Sobic.001G276600.v2.1	Chr01:46768452-46776223	0.447966	0.381189	2.58166	Sb01g027290	Major facilitator superfamily protein
Sobic.001G291600.v2.1	Chr01:49696533-49699546	0.76739	0.927447	12.364
Sobic.001G300700.v2.1	Chr01:51049400-51051276	0.252898	0.229999	11.9941	Sb01g029260	expansin B2
Sobic.001G304200.v2.1	Chr01:51644959-51645954	0	0.565435	7.93958		Bifunctional inhibitor/lipid-transfer protein/seed storage 2S albumin superfamily protein
Sobic.001G314300.v2.1	Chr01:52985863-52990085	0.081735	0.722596	5.12645	Sb01g030560	2-oxoglutarate (2OG) and Fe(II)-dependent oxygenase superfamily protein
Sobic.001G319100.v2.1	Chr01:53521683-53523011	0.211655	0.121912	1.73418	Sb01g031000	glutathione S-transferase TAU 18
Sobic.001G330800.v2.1	Chr01:54663078-54664668	0.5636	0.534007	4.9748	Sb01g031970
Sobic.001G333400.v2.1	Chr01:55031598-55032782	0.226426	0.445935	2.6995	Sb01g032200	CAP (Cysteine-rich secretory proteins, Antigen 5, and Pathogenesis-related 1 protein) superfamily protein
Sobic.001G334500.v2.1	Chr01:55151660-55153812	0.328354	0.0576991	1.23399
Sobic.001G339200.v2.1	Chr01:55522264-55523394	0.116095	0.527529	2.4049	Sb01g032630
Sobic.001G351100.v2.1	Chr01:56881534-56883989	0.384594	0.99611	3.13195	Sb01g033600	metacaspase 1
Sobic.001G386400.v2.1	Chr01:60190873-60204625	0.636094	0.781236	2.59229		aminophospholipid ATPase 1
Sobic.001G390700.v2.1	Chr01:60517630-60518908	0.296566	0.340436	8.99342	Sb01g037040
Sobic.001G396400.v2.1	Chr01:61004486-61005984	0.083134	0.266182	7.34556	Sb01g037520	basic region/leucine zipper motif 53
Sobic.001G397300.v2.1	Chr01:61063240-61064544	0.300555	0.446223	1.61999	Sb01g037590
Sobic.001G403200.v2.1	Chr01:61641503-61644699	0.274125	0.388998	1.62403	Sb01g038140	inflorescence meristem receptor-like kinase 2
Sobic.001G413700.v2.1	Chr01:62374012-62376871	0.198629	0.211406	2.65211	Sb01g038970	ABC-2 type transporter family protein
Sobic.001G432500.v2.1	Chr01:63932039-63933587	0.232789	0.647783	3.65818	Sb01g040690	Ankyrin repeat family protein
Sobic.001G432700.v2.1	Chr01:63939346-63940499	0.297988	0.131323	1.74493	Sb01g040710
Sobic.001G441100.v2.1	Chr01:64713161-64715023	0.228338	0.44997	4.23404	Sb01g041450	ARM repeat superfamily protein
Sobic.001G444000.v2.1	Chr01:64934196-64937384	0.16636	0.217392	2.72905	Sb01g041720	peptide transporter 2
Sobic.001G470000.v2.1	Chr01:67111013-67113183	0.616805	0.87135	6.6938	Sb01g044050	serine acetyltransferase 2;1
Sobic.001G481100.v2.1	Chr01:68106117-68107434	0.249571	0.846116	8.98272	Sb01g045030	Protein of unknown function (DUF581)
Sobic.001G488400.v2.1	Chr01:68638243-68639979	0.151137	0.372933	3.46038	Sb01g045690	basic helix-loop-helix (bHLH) DNA-binding family protein
Sobic.001G490000.v2.1	Chr01:68828567-68832876	0.304477	0.415603	1.91793	Sb01g045850	Nucleotide-diphospho-sugar transferases superfamily protein
Sobic.001G542600.v2.1	Chr01:73493102-73494869	0.643469	0.349397	5.36051	Sb01g050490	2-oxoglutarate (2OG) and Fe(II)-dependent oxygenase superfamily protein
Sobic.002G008300.v2.1	Chr02:761216-762905	0.41758	0.217032	2.155	Sb02g000930	Flavin-binding monooxygenase family protein
Sobic.002G016400.v2.1	Chr02:1473022-1475068	0.513276	0.868417	2.72776		SKU5 similar 17
Sobic.002G024200.v2.1	Chr02:2290230-2292288	0.411288	0.672765	3.00912	Sb02g002240	receptor lectin kinase
Sobic.002G025300.v2.1	Chr02:2375467-2377737	0.463021	0.538137	5.09892	Sb02g002300
Sobic.002G026100.v2.1	Chr02:2422516-2426584	0	0.0490931	1.33764	Sb02g002370	Protein of unknown function (DUF594)
Sobic.002G030800.v2.1	Chr02:2851008-2851566	0	0	2.43913	Sb02g002740
Sobic.002G056100.v2.1	Chr02:5391350-5396468	0.074892	0.11694	1.31508	Sb02g004690	NB-ARC domain-containing disease resistance protein
Sobic.002G062600.v2.1	Chr02:6053767-6059555	0.232665	0.135831	1.18197	Sb02g005210	NB-ARC domain-containing disease resistance protein
Sobic.002G062700.v2.1	Chr02:6070554-6077194	0.0446387	0.161215	1.62199	Sb02g005220	Disease resistance protein (CC-NBS-LRR class) family
Sobic.002G085800.v2.1	Chr02:9147056-9149010	0.228544	0.295112	1.1547	Sb02g007150	UDP-Glycosyltransferase superfamily protein
Sobic.002G086000.v2.1	Chr02:9165201-9176249	0.665183	0.757804	3.51737		Translation elongation factor EF1A/initiation factor IF2gamma family protein
Sobic.002G092800.v2.1	Chr02:9638559-9639672	0.204234	0.575779	2.91875
Sobic.002G108200.v2.1	Chr02:13120956-13123290	0.698966	0.4527	1.97628	Sb02g009200	F-box/RNI-like superfamily protein
Sobic.002G108400.v2.1	Chr02:13132616-13138468	0.33703	0.369951	8.02019	Sb02g009220	cytochrome P450, family 76, subfamily C, polypeptide 3
Sobic.002G130400.v2.1	Chr02:18527370-18528356	0.381392	0.634341	5.22511
Sobic.002G171600.v2.1	Chr02:54413171-54415400	0.350939	0.601302	2.56395	Sb02g022080	NAD(P)-binding Rossmann-fold superfamily protein
Sobic.002G179700.v2.1	Chr02:56051169-56053183	0.813876	0.544464	4.13945	Sb02g022830	3-ketoacyl-CoA synthase 17
Sobic.002G180500.v2.1	Chr02:56147001-56148400	0.411949	0.426464	5.09368
Sobic.002G182900.v2.1	Chr02:56503276-56503971	0.700097	0.266364	4.53076	Sb02g023090
Sobic.002G184500.v2.1	Chr02:56805826-56810161	0.296064	0.0313886	1.28028	Sb02g023250	alpha-amylase-like
Sobic.002G185200.v2.1	Chr02:56893068-56896681	0.600932	0.641051	3.0986	Sb02g023320	VQ motif-containing protein
Sobic.002G205900.v2.1	Chr02:59707654-59712254	0.142501	0.738105	2.9023	Sb02g025040	Leucine-rich receptor-like protein kinase family protein
Sobic.002G216500.v2.1	Chr02:60824873-60827002	0.221736	0.529285	4.21426	Sb02g025850	Cytochrome P450 superfamily protein
Sobic.002G225700.v2.1	Chr02:61746100-61747653	0.588351	0.976561	22.938	Sb02g026630	redox responsive transcription factor 1
Sobic.002G226300.v2.1	Chr02:61776874-61777948	0.406912	0.98656	4.60523	Sb02g026670	Calcium-binding EF-hand family protein
Sobic.002G232800.v2.1	Chr02:62339166-62341103	0.347292	0.219753	1.80913	Sb02g027200	RING/U-box superfamily protein
Sobic.002G233300.v2.1	Chr02:62374160-62375362	0.170644	0.41214	3.94744	Sb02g027250	Cupredoxin superfamily protein
Sobic.002G233400.v2.1	Chr02:62378368-62379709	0.333771	0.221338	6.42427	Sb02g027255	uclacyanin 2
Sobic.002G247800.v2.1	Chr02:63537372-63541345	0.471614	0.657671	2.46738	Sb02g028420	squamosa promoter binding protein-like 9
Sobic.002G249600.v2.1	Chr02:63635025-63637933	0.480454	0.183732	1.88264	Sb02g028550	wall associated kinase 5
Sobic.002G249700.v2.1	Chr02:63643515-63646236	0.168562	0.118736	1.03289	Sb02g028560	wall associated kinase 5
Sobic.002G250000.v2.1	Chr02:63670250-63678283	0.313202	0.436191	8.31089	Sb02g028590	NAD(P)-binding Rossmann-fold superfamily protein
Sobic.002G261200.v2.1	Chr02:64577221-64578490	0.191137	0.732512	12.8781	Sb02g029590
Sobic.002G269100.v2.1	Chr02:65272045-65272873	0.172959	0.69111	12.0789	Sb02g030310	dehydration response element B1A
Sobic.002G289400.v2.1	Chr02:66786891-66790746	0.384086	0.445631	1.33023	Sb02g032120	S-locus lectin protein kinase family protein
Sobic.002G310800.v2.1	Chr02:68432895-68449878	0.0820989	0.274643	1.23561	Sb02g034050	NB-ARC domain-containing disease resistance protein
Sobic.002G327700.v2.1	Chr02:69696247-69702507	0.0296853	0.100801	7.23708	Sb02g035440	cysteine-rich RLK (RECEPTOR-like protein kinase) 10
Sobic.002G327800.v2.1	Chr02:69707035-69710332	0.229382	0.470731	4.12981	Sb02g035450	cysteine-rich RLK (RECEPTOR-like protein kinase) 10
Sobic.002G328500.v2.1	Chr02:69764887-69769127	0.486289	0.69495	4.00415	Sb02g035510	cysteine-rich RLK (RECEPTOR-like protein kinase) 10
Sobic.002G329000.v2.1	Chr02:69797900-69801484	0.180828	0.538304	2.99103	Sb02g035550	cysteine-rich RLK (RECEPTOR-like protein kinase) 10
Sobic.002G335100.v2.1	Chr02:70293422-70295065	0.0751602	0.195769	6.63553	Sb02g036060
Sobic.002G335200.v2.1	Chr02:70299608-70300913	0.501887	0.929515	5.58953	Sb02g036070
Sobic.002G350900.v2.1	Chr02:71467492-71470522	0.210052	0.569132	1.954
Sobic.002G368900.v2.1	Chr02:72804833-72809179	0.910615	0.939962	5.64567	Sb02g038800
Sobic.002G375700.v2.1	Chr02:73286332-73288019	0.657474	0.496006	2.14467	Sb02g039330	F-box family protein
Sobic.002G376900.v2.1	Chr02:73363008-73364106	0.187734	0.579065	8.84063	Sb02g039433	Calcium-binding EF-hand family protein
Sobic.002G393900.v2.1	Chr02:74618186-74623070	0.376773	0.424642	6.0485	Sb02g040920	NB-ARC domain-containing disease resistance protein
Sobic.002G397400.v2.1	Chr02:74867133-74868951	0	0.590151	46.6278	Sb02g041240	Cysteine proteinases superfamily protein
Sobic.002G407300.v2.1	Chr02:75613762-75615288	0.10539	0.275921	1.51297	Sb02g042120	NAD(P)-binding Rossmann-fold superfamily protein
Sobic.002G416400.v2.1	Chr02:76314711-76316581	0.147021	0.233968	2.49402	Sb02g042810
Sobic.002G423600.v2.1	Chr02:77036968-77038682	0.128914	0.32451	1.61298	Sb02g043450	galactinol synthase 2
Sobic.002G424800.v2.1	Chr02:77111171-77113537	0.224526	0.129737	2.8944	Sb02g043550	protein kinase 2A
Sobic.002G428000.v2.1	Chr02:77395124-77399828	0.131861	0.429017	7.14671		SCAR homolog 2
Sobic.002G431500.v2.1	Chr02:77668888-77671600	0.571036	0.864302	5.23904
Sobic.003G006100.v2.1	Chr03:536328-539567	0	0.119056	1.38965	Sb03g000725	HOPZ-ACTIVATED RESISTANCE 1
Sobic.003G007400.v2.1	Chr03:632713-635076	0.0825579	0.196497	1.12234	Sb03g000810	Plant protein of unknown function (DUF828) with plant pleckstrin homology-like region
Sobic.003G016600.v2.1	Chr03:1484984-1487528	0.39903	0.514656	1.83804	Sb03g001650	GDSL-like Lipase/Acylhydrolase superfamily protein
Sobic.003G022600.v2.1	Chr03:1935727-1938355	0.960983	0.874546	2.448	Sb03g002130	cationic amino acid transporter 5
Sobic.003G023700.v2.1	Chr03:2040635-2043055	0.371675	0.793717	2.05489	Sb03g002260	Peptide-N4-(N-acetyl-beta-glucosaminyl)asparagine amidase A protein
Sobic.003G037400.v2.1	Chr03:3516912-3518643	0.370391	0.324353	5.7693	Sb03g003360	WRKY DNA-binding protein 51
Sobic.003G053500.v2.1	Chr03:4858420-4861887	0.095353	0.437769	1.74275	Sb03g004620	alpha/beta-Hydrolases superfamily protein
Sobic.003G059300.v2.1	Chr03:5224029-5230758	0.119381	0.39889	1.2736	Sb03g005090	receptor like protein 7
Sobic.003G064900.v2.1	Chr03:5587572-5590880	0.063806	0.208337	1.25216	Sb03g005540	S-locus lectin protein kinase family protein
Sobic.003G067600.v2.1	Chr03:5736045-5740887	0.30551	0.233524	1.00919	Sb03g005740	Leucine-rich repeat protein kinase family protein
Sobic.003G080100.v2.1	Chr03:6898435-6909918	0.39428	0.229164	1.98499		Malectin/receptor-like protein kinase family protein
Sobic.003G096700.v2.1	Chr03:8565642-8566350	0.76475	0.480073	3.40956		Protein kinase superfamily protein
Sobic.003G096800.v2.1	Chr03:8566558-8567757	0.458599	0.209087	2.07671	Sb03g008140	Protein kinase superfamily protein
Sobic.003G105800.v2.1	Chr03:9605821-9608354	0.536695	0.597149	2.43815		NAC domain containing protein 47
Sobic.003G111100.v2.1	Chr03:10027193-10028820	0.139884	0.194356	1.71299	Sb03g009350	pathogenesis-related family protein
Sobic.003G118900.v2.1	Chr03:10776038-10780228	0.329968	0.437038	1.41124		LRR and NB-ARC domains-containing disease resistance protein
Sobic.003G131500.v2.1	Chr03:12331514-12332954	0.772851	0.553291	2.32183	Sb03g011200	calmodulin (CAM)-binding protein of 25 kDa
Sobic.003G151100.v2.1	Chr03:15909772-15911056	0.880505	0.796359	6.94393
Sobic.003G161700.v2.1	Chr03:19408604-19415184	0.0434203	0.202916	5.65845	Sb03g014450	wall associated kinase 5
Sobic.003G184500.v2.1	Chr03:49115472-49118685	0.401115	0.484657	2.21521	Sb03g024600	Protein of Unknown Function (DUF239)
Sobic.003G193000.v2.1	Chr03:51538289-51541139	0.0631126	0.398838	1.9422	Sb03g025650	disease resistance family protein / LRR family protein
Sobic.003G206700.v2.1	Chr03:53749313-53750813	0.147985	0.6235	6.51578	Sb03g026820	Heavy metal transport/detoxification superfamily protein
Sobic.003G227000.v2.1	Chr03:56441047-56442919	0.334279	0.640761	2.17155	Sb03g028490	ovate family protein 7
Sobic.003G228200.v2.1	Chr03:56594057-56596596	0.14657	0.462485	2.81097	Sb03g028620	cytochrome P450, family 72, subfamily A, polypeptide 15
Sobic.003G228300.v2.1	Chr03:56605434-56608577	0.258974	0.805389	2.24961	Sb03g028630	cytochrome P450, family 72, subfamily A, polypeptide 14
Sobic.003G229700.v2.1	Chr03:56961871-56968779	0.479483	0.536286	3.00985	Sb03g028780	glycerol-3-phosphate acyltransferase 1
Sobic.003G251600.v2.1	Chr03:58991175-58993608	0.0588924	0.138947	1.74947	Sb03g030730	lectin protein kinase family protein
Sobic.003G255900.v2.1	Chr03:59431726-59435088	0.121781	0.0371303	1.54425	Sb03g031080	Protein of unknown function (DUF2921)
Sobic.003G263300.v2.1	Chr03:60105040-60108302	0.0833515	0.215731	1.45352	Sb03g031680	Protein kinase superfamily protein
Sobic.003G265900.v2.1	Chr03:60305673-60310262	0.184039	0.503766	1.46141		Leucine-rich repeat protein kinase family protein
Sobic.003G268800.v2.1	Chr03:60594555-60596655	0.18451	0.571724	2.91608	Sb03g032130	mitogen-activated protein kinase kinase kinase 17
Sobic.003G269500.v2.1	Chr03:60651296-60656223	0.072935	0.0865546	2.10352	Sb03g032210	cytochrome P450, family 711, subfamily A, polypeptide 1
Sobic.003G270800.v2.1	Chr03:60772149-60774435	0.648149	0.719875	4.93598	Sb03g032310	nitrate transporter2.5
Sobic.003G291600.v2.1	Chr03:62440986-62444845	0.317561	0.963044	2.43515		Protein kinase family protein with leucine-rich repeat domain
Sobic.003G313700.v2.1	Chr03:64195600-64198102	0.742923	0.571104	1.91302	Sb03g036150	NB-ARC domain-containing disease resistance protein
Sobic.003G321200.v2.1	Chr03:64895124-64897660	0.170551	0.381942	1.31034	Sb03g036790	methylesterase PCR A
Sobic.003G337800.v2.1	Chr03:66111093-66114245	0	0.27535	5.71079	Sb03g038200	WRKY DNA-binding protein 38
Sobic.003G339900.v2.1	Chr03:66306909-66311403	0.104475	0.462344	10.1197	Sb03g038390
Sobic.003G341500.v2.1	Chr03:66443111-66445821	0.275858	0.293613	6.82019	Sb03g038550	laccase 5
Sobic.003G359200.v2.1	Chr03:67665586-67667581	0.691732	0.497365	2.53515	Sb03g040110	Protein of unknown function (DUF740)
Sobic.003G363600.v2.1	Chr03:68124998-68133945	0.227829	0.155354	1.16781	Sb03g040530	bZIP transcription factor family protein
Sobic.003G364300.v2.1	Chr03:68161778-68163386	0.469584	0.504268	5.61641	Sb03g040600	chitinase A
Sobic.003G364500.v2.1	Chr03:68168088-68171063	0.167433	0.207321	1.60156	Sb03g040620	receptor-like protein kinase 1
Sobic.003G379500.v2.1	Chr03:69354858-69357641	0.441679	0.1568	2.23991	Sb03g041900	2-oxoglutarate (2OG) and Fe(II)-dependent oxygenase superfamily protein
Sobic.003G407000.v2.1	Chr03:71479028-71480678	0.26177	0.276207	1.10448	Sb03g044200	Protein of unknown function (DUF 3339)
Sobic.003G413200.v2.1	Chr03:72078764-72081306	0.173265	0.350685	3.05429		Leucine-rich repeat receptor-like protein kinase family protein
Sobic.003G423300.v2.1	Chr03:72802500-72803485	0.344316	0.622277	2.3747
Sobic.003G430300.v2.1	Chr03:73336249-73338443	0.492485	0.175299	1.82304
Sobic.004G017000.v2.1	Chr04:1366509-1369249	0.425659	0.268339	1.64835	Sb04g001610	disease resistance family protein / LRR family protein
Sobic.004G036200.v2.1	Chr04:2933784-2937211	0.956248	0.964503	217.264		S-adenosyl-L-methionine-dependent methyltransferases superfamily protein
Sobic.004G044600.v2.1	Chr04:3693303-3696375	0.316169	0.640063	2.01359		Leucine-rich receptor-like protein kinase family protein
Sobic.004G044700.v2.1	Chr04:3699620-3702791	0.0869401	0.0773873	1.43296	Sb04g003830	Leucine-rich receptor-like protein kinase family protein
Sobic.004G045500.v2.1	Chr04:3757802-3760573	0.164139	0.49417	1.48706	Sb04g003910	Leucine-rich receptor-like protein kinase family protein
Sobic.004G058700.v2.1	Chr04:4720936-4724087	0.469467	0.902892	4.81593	Sb04g004930	Homeodomain-like superfamily protein
Sobic.004G064500.v2.1	Chr04:5224918-5226365	0	0.15668	1.95726	Sb04g005360	Class I glutamine amidotransferase-like superfamily protein
Sobic.004G073400.v2.1	Chr04:5942550-5950074	0.072783	0.139001	1.70063		ABC transporter family protein
Sobic.004G084600.v2.1	Chr04:7042147-7046294	0.45834	0.517816	1.74594	Sb04g006970	Integrase-type DNA-binding superfamily protein
Sobic.004G097300.v2.1	Chr04:8659898-8661673	0.226504	0.504893	2.30295	Sb04g008010	phosphate starvation-induced gene 2
Sobic.004G103400.v2.1	Chr04:9750818-9759489	0.151329	0.258949	1.15469		receptor like protein 53
Sobic.004G112300.v2.1	Chr04:11165313-11166350	0	0.404223	11.4382
Sobic.004G112400.v2.1	Chr04:11168954-11171342	0.0524359	0.345921	5.06812	Sb04g009190	Plant protein of unknown function (DUF247)
Sobic.004G128400.v2.1	Chr04:16213241-16214847	0	0.319573	4.90431	Sb04g011090	O-methyltransferase family protein
Sobic.004G143400.v2.1	Chr04:42017690-42019681	0.333988	0.291332	1.24945
Sobic.004G153100.v2.1	Chr04:47747378-47751266	0.173709	0.289635	1.11392	Sb04g020480	NB-ARC domain-containing disease resistance protein
Sobic.004G154000.v2.1	Chr04:48031254-48036744	0.0936994	0.151977	1.29772	Sb04g020543	glycosyl hydrolase family 10 protein / carbohydrate-binding domain-containing protein
Sobic.004G164700.v2.1	Chr04:50709826-50711109	0.294661	0.510567	2.35268	Sb04g021620	protein binding
Sobic.004G181300.v2.1	Chr04:52665379-52666927	0.294871	0.101229	3.78258	Sb04g023060	RING/U-box superfamily protein
Sobic.004G181400.v2.1	Chr04:52669719-52671717	0.170647	0.135155	2.48502	Sb04g023070	RING/U-box superfamily protein
Sobic.004G182300.v2.1	Chr04:52884461-52889053	0.141534	0.0710054	1.78319	Sb04g023170	Seven transmembrane MLO family protein
Sobic.004G195000.v2.1	Chr04:53904477-53906609	0.123726	0.0629798	6.13268	Sb04g024220	Copper transport protein family
Sobic.004G220600.v2.1	Chr04:56360654-56372528	0.0620173	0.513479	2.38683		PHE ammonia lyase 1
Sobic.004G222500.v2.1	Chr04:56529458-56534168	0.540995	0.593674	3.46276		gibberellin 2-oxidase 8
Sobic.004G232400.v2.1	Chr04:57452544-57453969	0.304753	0.357345	2.85483	Sb04g027600	VQ motif-containing protein
Sobic.004G234800.v2.1	Chr04:57614428-57625931	0.124482	0.180052	1.57037	Sb04g027776	UB-like protease 1A
Sobic.004G239600.v2.1	Chr04:58050132-58055195	0.395788	0.825988	7.63722
Sobic.004G248100.v2.1	Chr04:58849083-58852695	0.412238	0.483596	2.31524	Sb04g028790	glycosyl hydrolase 9B1
Sobic.004G264500.v2.1	Chr04:60275682-60277446	0.313477	0.680255	9.66347	Sb04g030260	Protein of unknown function, DUF617
Sobic.004G275500.v2.1	Chr04:61195343-61199523	0.185242	0.113102	1.26987	Sb04g031250	basic helix-loop-helix (bHLH) DNA-binding superfamily protein
Sobic.004G288200.v2.1	Chr04:62309079-62312467	0.452985	0.525677	1.54453	Sb04g032380	Leucine-rich repeat protein kinase family protein
Sobic.004G288500.v2.1	Chr04:62319733-62324365	0.276487	0.625227	2.18768	Sb04g032410	cytochrome P450, family 86, subfamily A, polypeptide 2
Sobic.004G298400.v2.1	Chr04:63093858-63097919	0.136246	0.62598	5.88645	Sb04g033240	WRKY family transcription factor
Sobic.004G310600.v2.1	Chr04:64043084-64043810	0.826522	0.463524	4.14764	Sb04g034290	Integrase-type DNA-binding superfamily protein
Sobic.004G315800.v2.1	Chr04:64514815-64517165	0.361512	0.519855	2.62278	Sb04g034740	zinc finger protein 8
Sobic.004G335200.v2.1	Chr04:66041610-66045194	0.0424448	0.710503	3.63676
Sobic.004G335300.v2.1	Chr04:66045776-66046344	0	0.571331	5.5563
Sobic.004G341600.v2.1	Chr04:66601171-66603325	0.147262	0.557838	1.87062	Sb04g036900	O-methyltransferase family protein
Sobic.004G347000.v2.1	Chr04:66948394-66948625	0	0	4.26521
Sobic.004G358200.v2.1	Chr04:67794922-67798603	0.307997	0.538779	3.54656	Sb04g038490	RING/U-box superfamily protein
Sobic.005G009400.v2.1	Chr05:747648-749323	0.238987	0	1.20582	Sb05g000880
Sobic.005G010300.v2.1	Chr05:916301-917430	0	0.815986	6.60095
Sobic.005G019200.v2.1	Chr05:1742739-1750928	0.998413	0.805885	2.32558		LRR and NB-ARC domains-containing disease resistance protein
Sobic.005G038200.v2.1	Chr05:3520342-3523724	0.128099	0.0552794	2.65125	Sb05g003180	Ankyrin repeat family protein
Sobic.005G048200.v2.1	Chr05:4623611-4629657	0.398405	0.185411	1.52023	Sb05g003946	zinc knuckle (CCHC-type) family protein
Sobic.005G052500.v2.1	Chr05:5307454-5310590	0.0908859	0.323709	3.99349	Sb05g004250	like AUX1 3
Sobic.005G053200.v2.1	Chr05:5380786-5393559	0.186352	0.657888	2.39721		NB-ARC domain-containing disease resistance protein
Sobic.005G053400.v2.1	Chr05:5401031-5406650	0.0963853	0.517601	1.46912		NB-ARC domain-containing disease resistance protein
Sobic.005G053800.v2.1	Chr05:5449332-5460306	0.145262	0.348924	2.23879		NB-ARC domain-containing disease resistance protein
Sobic.005G063900.v2.1	Chr05:7072345-7086161	0.170111	0.235411	3.03877		Ankyrin repeat family protein
Sobic.005G084000.v2.1	Chr05:11428392-11437469	0.0597587	0.511619	2.51306		ankyrin repeat family protein
Sobic.005G092600.v2.1	Chr05:14373531-14381646	0.775612	0.99999	7.5272	Sb05g008030	NB-ARC domain-containing disease resistance protein
Sobic.005G094200.v2.1	Chr05:14842388-14845801	0.722982	0.736059	3.33671		NB-ARC domain-containing disease resistance protein
Sobic.005G098400.v2.1	Chr05:16162027-16169127	0.13317	0.435523	2.52977	Sb05g008512	AUX/IAA transcriptional regulator family protein
Sobic.005G103900.v2.1	Chr05:18563641-18564459	0.800393	0.709676	4.25094
Sobic.005G107400.v2.1	Chr05:20369191-20377662	0	0.0905905	1.47706		Major facilitator superfamily protein
Sobic.005G115800.v2.1	Chr05:41092623-41096304	0.117469	0.282546	13.3783	Sb05g016750	cytochrome P450, family 78, subfamily A, polypeptide 10
Sobic.005G117400.v2.1	Chr05:42102368-42105959	0.873691	0.862774	5.01495	Sb05g017130	WRKY DNA-binding protein 75
Sobic.005G122800.v2.1	Chr05:44242784-44246244	0.100704	0.601864	4.97448	Sb05g018060	HXXXD-type acyl-transferase family protein
Sobic.005G130400.v2.1	Chr05:47192256-47202228	0.0467433	0.562081	5.24983	Sb05g019210	Terpenoid cyclases/Protein prenyltransferases superfamily protein
Sobic.005G130600.v2.1	Chr05:47309173-47310127	0	0.399565	2.53537
Sobic.005G131600.v2.1	Chr05:47678977-47683534	0.125638	0.273853	1.39506	Sb05g019510	Leucine-rich repeat protein kinase family protein
Sobic.005G131700.v2.1	Chr05:47691535-47692447	0.239561	0.299106	3.40761
Sobic.005G141000.v2.1	Chr05:50245238-50250387	0.242576	0.80873	3.91996	Sb05g020490	Plant protein of unknown function (DUF247)
Sobic.005G142700.v2.1	Chr05:51038819-51047738	0.41175	0.911822	5.76189	Sb05g020800	Protein of unknown function (DUF1624)
Sobic.005G155900.v2.1	Chr05:53144084-53146023	0	0.295565	2.56593	Sb05g021820	myb domain protein 60
Sobic.005G156400.v2.1	Chr05:53189478-53191671	0.166092	0.28659	2.58032	Sb05g021860	Leucine-rich receptor-like protein kinase family protein
Sobic.005G158000.v2.1	Chr05:53530216-53532485	0.115688	0.562933	13.0111	Sb05g022050	cytochrome P450, family 71, subfamily B, polypeptide 34
Sobic.005G160000.v2.1	Chr05:53803367-53804122	0.424453	0.306149	3.78785
Sobic.005G165400.v2.1	Chr05:54530459-54535027	0.666909	0.0536879	3.323	Sb05g022600	Subtilase family protein
Sobic.005G171300.v2.1	Chr05:55528329-55530844	0.382673	0.413779	6.08062	Sb05g023150
Sobic.005G183400.v2.1	Chr05:57149993-57154449	0.134335	0.430924	1.45796		NB-ARC domain-containing disease resistance protein
Sobic.005G187700.v2.1	Chr05:57659697-57666029	0.348514	0.344913	3.97283	Sb05g024520	Leucine-rich repeat protein kinase family protein
Sobic.005G198300.v2.1	Chr05:58770347-58771626	0.279204	0.364551	1.46092	Sb05g025550
Sobic.005G207000.v2.1	Chr05:59711239-59728227	0.238429	0.215529	3.50105		cysteine-rich RLK (RECEPTOR-like protein kinase) 39
Sobic.005G214400.v2.1	Chr05:60448683-60451651	0.67533	0.893681	4.79508	Sb05g026580	glycerol-3-phosphate acyltransferase 2
Sobic.005G217600.v2.1	Chr05:60724679-60725825	0	0.689419	2.82683	Sb05g026855	sulfotransferase 4A
Sobic.005G217900.v2.1	Chr05:60779672-60784097	0.105268	0.181352	10.8461	Sb05g026890	Protein of Unknown Function (DUF239)
Sobic.005G218200.v2.1	Chr05:60828652-60836063	0.175535	0.393195	18.0653	Sb05g026920	NB-ARC domain-containing disease resistance protein
Sobic.005G218400.v2.1	Chr05:60854752-60864760	0.257381	0.541778	7.57066		NB-ARC domain-containing disease resistance protein
Sobic.005G218700.v2.1	Chr05:60899747-60909490	0.211976	0.412074	6.04371		Disease resistance protein (CC-NBS-LRR class) family
Sobic.005G219000.v2.1	Chr05:60939377-60941138	0	0	1.39484	Sb05g026990	PATATIN-like protein 4
Sobic.005G219100.v2.1	Chr05:60941222-60942020	0	0	1.10399		phospholipase A 2A
Sobic.005G219300.v2.1	Chr05:60973933-60987048	0.216856	0.355886	1.53063	Sb05g027000	NB-ARC domain-containing disease resistance protein
Sobic.005G222400.v2.1	Chr05:61298987-61305081	0	0	1.55875		ATP-dependent caseinolytic (Clp) protease/crotonase family protein
Sobic.005G226900.v2.1	Chr05:61780387-61783277	0.0471505	0.111511	1.56484	Sb05g027506
Sobic.006G009500.v2.1	Chr06:1362875-1367530	0.300249	0.478363	2.48538	Sb06g000970	C2H2-like zinc finger protein
Sobic.006G017200.v2.1	Chr06:2651981-2655604	0.143043	0.198939	1.8819	Sb06g001640	Disease resistance protein (TIR-NBS-LRR class) family
Sobic.006G024800.v2.1	Chr06:4238620-4239562	0	0	127.424
Sobic.006G029600.v2.1	Chr06:6176534-6182048	0.284143	0.178261	9.57747
Sobic.006G030400.v2.1	Chr06:6419078-6422184	0.642833	0.468546	6.28909	Sb06g003130	Leucine-rich repeat protein kinase family protein
Sobic.006G044200.v2.1	Chr06:30761398-30763596	0.0939024	0.12055	1.77046	Sb06g011080	Glycosyl hydrolase family protein with chitinase insertion domain
Sobic.006G044900.v2.1	Chr06:31527446-31529971	0.294317	0.460599	1.57797
Sobic.006G053600.v2.1	Chr06:38738568-38740494	0.103783	0.175946	1.14194
Sobic.006G054200.v2.1	Chr06:39292410-39301881	0.141752	0.357716	2.12599	Sb06g014250	multidrug resistance-associated protein 9
Sobic.006G073400.v2.1	Chr06:44502913-44503864	0.281448	0.808432	4.23495	Sb06g016080	F-box family protein
Sobic.006G089300.v2.1	Chr06:46802037-46806560	0.13745	0.389864	18.0877	Sb06g017470	Major facilitator superfamily protein
Sobic.006G102400.v2.1	Chr06:48179351-48182894	0.44393	0.298177	5.17522	Sb06g018600	Major facilitator superfamily protein
Sobic.006G103000.v2.1	Chr06:48236579-48237257	0	0.388759	2.90459	Sb06g018650
Sobic.006G114200.v2.1	Chr06:49118734-49120503	0.367036	0.828452	8.60092	Sb06g019560	Heavy metal transport/detoxification superfamily protein
Sobic.006G123000.v2.1	Chr06:49785229-49788466	0.548776	0.58432	2.30164	Sb06g020340	Transducin/WD40 repeat-like superfamily protein
Sobic.006G123500.v2.1	Chr06:49822879-49824318	0.667808	0.770987	3.28956	Sb06g020380	peptidemethionine sulfoxide reductase 2
Sobic.006G161800.v2.1	Chr06:52857441-52858991	0.629871	0.603216	17.0667	Sb06g023860	Vacuolar iron transporter (VIT) family protein
Sobic.006G166300.v2.1	Chr06:53301129-53306623	0.730856	0.606524	3.95559	Sb06g024220	WRKY family transcription factor
Sobic.006G168000.v2.1	Chr06:53454229-53456040	0.292115	0.325629	1.95554		ethylene responsive element binding factor 5
Sobic.006G169200.v2.1	Chr06:53546774-53549053	0.239017	0.381625	2.43991	Sb06g024480	homeobox-leucine zipper protein 4
Sobic.006G172700.v2.1	Chr06:53788968-53791021	0.362338	0.905953	138.946	Sb06g024800	Bifunctional inhibitor/lipid-transfer protein/seed storage 2S albumin superfamily protein
Sobic.006G178800.v2.1	Chr06:54244676-54249502	0.322115	0.661829	2.04965	Sb06g025340	Protein of unknown function (DUF630 and DUF632)
Sobic.006G185600.v2.1	Chr06:55000276-55003591	0.14621	0.273671	1.0163	Sb06g025960	Glucose-methanol-choline (GMC) oxidoreductase family protein
Sobic.006G187400.v2.1	Chr06:55139089-55140108	0.249601	0.967319	6.05287
Sobic.006G197000.v2.1	Chr06:55877471-55879360	0.0877433	0.400224	5.2094	Sb06g026930	farnesylated protein 3
Sobic.006G201700.v2.1	Chr06:56227033-56235807	0.222953	0.121444	2.32615		Wall-associated kinase family protein
Sobic.006G216500.v2.1	Chr06:57367192-57368288	0.135281	0.251195	3.06041	Sb06g028645	SAUR-like auxin-responsive protein family
Sobic.006G216700.v2.1	Chr06:57378661-57379770	0.577282	0.30676	4.40992	Sb06g028660	SAUR-like auxin-responsive protein family
Sobic.006G228100.v2.1	Chr06:58198166-58200279	0.251005	0.59156	2.57564	Sb06g029660	xyloglucan endotransglucosylase/hydrolase 9
Sobic.006G273100.v2.1	Chr06:61386711-61389288	0.121248	0.402646	7.53441
Sobic.007G008000.v2.1	Chr07:711152-712484	0.245198	0.80637	4.78133	Sb07g000850	cell wall / vacuolar inhibitor of fructosidase 2
Sobic.007G008200.v2.1	Chr07:731659-733254	0.294432	0.587843	10.268	Sb07g000870	cell wall / vacuolar inhibitor of fructosidase 2
Sobic.007G008700.v2.1	Chr07:795111-799636	0.0781255	0.313871	2.69721	Sb07g000930	ARM repeat superfamily protein
Sobic.007G013800.v2.1	Chr07:1216575-1220002	0.550947	0.460159	16.6263	Sb07g001250	AGAMOUS-like 12
Sobic.007G015500.v2.1	Chr07:1359765-1363191	0.10919	0.614514	3.06172	Sb07g001400	NAC domain containing protein 35
Sobic.007G025900.v2.1	Chr07:2369642-2372982	0.348901	0.132474	3.38681	Sb07g002265	lysine histidine transporter 1
Sobic.007G045800.v2.1	Chr07:4566589-4568689	0.135702	0.15077	1.03024	Sb07g003780	S-locus lectin protein kinase family protein
Sobic.007G048200.v2.1	Chr07:4770367-4772047	0.191374	0.228279	1.02004	Sb07g003920	FAD-binding Berberine family protein
Sobic.007G057000.v2.1	Chr07:5841336-5842661	0.168022	0.293546	9.53937	Sb07g004610
Sobic.007G110300.v2.1	Chr07:38591656-38593643	0.141791	0.40621	2.03087		Plant protein of unknown function (DUF247)
Sobic.007G111200.v2.1	Chr07:39971891-39974571	0.538677	0.516926	1.4697	Sb07g016100	Protein kinase superfamily protein
Sobic.007G111700.v2.1	Chr07:40768945-40774707	0.268224	0.0874933	2.60866	Sb07g016530	glutathione S-transferase F11
Sobic.007G121400.v2.1	Chr07:50958035-50962139	0.108937	0.239489	1.15237	Sb07g019850	SU(VAR)3-9 homolog 6
Sobic.007G122800.v2.1	Chr07:51387155-51388507	0.277499	0.209522	1.82182	Sb07g019990
Sobic.007G123200.v2.1	Chr07:51504614-51508297	0	0.611773	7.77881	Sb07g020020	Heavy metal transport/detoxification superfamily protein
Sobic.007G125100.v2.1	Chr07:52178749-52180415	0.590299	0.504058	1.99029	Sb07g020180	Protein of unknown function (DUF1262)
Sobic.007G127600.v2.1	Chr07:52910049-52916695	0.134687	0.27375	1.82222	Sb07g020400	HXXXD-type acyl-transferase family protein
Sobic.007G136500.v2.1	Chr07:55055213-55065007	0.237946	0.73645	3.62698	Sb07g021210	myb domain protein 106
Sobic.007G141700.v2.1	Chr07:55848100-55852081	0.0350608	0.077992	1.72054	Sb07g021720	receptor like protein 7
Sobic.007G142300.v2.1	Chr07:55930932-55937615	0.297566	0.265986	2.92768	Sb07g021770	Family of unknown function (DUF566)
Sobic.007G142700.v2.1	Chr07:55962171-55966903	0.163976	0.298137	2.03422	Sb07g021800	ARIA-interacting double AP2 domain protein
Sobic.007G143100.v2.1	Chr07:56008753-56010338	0.466056	0.868077	5.68949	Sb07g021840
Sobic.007G145700.v2.1	Chr07:56274465-56275880	0.997717	0.876641	4.01169	Sb07g022050
Sobic.007G149200.v2.1	Chr07:56716542-56721285	0.39157	0.677039	2.04969	Sb07g022330
Sobic.007G156700.v2.1	Chr07:57836913-57838975	0.122957	0.598249	12.5864	Sb07g023030	redox responsive transcription factor 1
Sobic.007G158000.v2.1	Chr07:57943100-57943840	0.533245	0.890231	28.0381	Sb07g023150
Sobic.007G158800.v2.1	Chr07:58079891-58082370	0.392383	0.293256	4.33789	Sb07g023230	phospholipase A 2A
Sobic.007G175200.v2.1	Chr07:59655276-59656384	0.968339	0.904032	25.7706	Sb07g024700	Arabidopsis protein of unknown function (DUF241)
Sobic.007G210100.v2.1	Chr07:62625537-62627286	0.23743	0.599737	2.38114	Sb07g027730
Sobic.007G214600.v2.1	Chr07:63071875-63073178	0.136566	0.206229	3.11596	Sb07g028130	Calcium-binding EF-hand family protein
Sobic.007G220700.v2.1	Chr07:63642738-63644706	0.609867	0.473712	10.2159	Sb07g028690	jasmonic acid carboxyl methyltransferase
Sobic.008G007400.v2.1	Chr08:592589-597550	0.311336	0.228308	3.18854	Sb08g000770	Leucine-rich repeat protein kinase family protein
Sobic.008G025800.v2.1	Chr08:2319570-2321196	0.105977	0.0799514	61.9516
Sobic.008G028600.v2.1	Chr08:2533216-2535717	0.335123	0.256634	1.85222	Sb08g002520	WRKY DNA-binding protein 54
Sobic.008G052600.v2.1	Chr08:5286393-5293056	0.399	0.692592	2.45992	Sb08g004460	Wall-associated kinase family protein
Sobic.008G066000.v2.1	Chr08:7376900-7378715	0.34644	0.602079	1.61526	Sb08g005490	Protein kinase superfamily protein
Sobic.008G067500.v2.1	Chr08:7676624-7681379	0.140779	0.310868	5.17032		Concanavalin A-like lectin protein kinase family protein
Sobic.008G075700.v2.1	Chr08:11206074-11209020	0.3334	0.229193	6.49387	Sb08g006810	receptor like protein 6
Sobic.008G081200.v2.1	Chr08:14239932-14242449	0.182094	0.775871	3.54232	Sb08g007700	Major facilitator superfamily protein
Sobic.008G081400.v2.1	Chr08:14406680-14410577	0.130231	0.105222	1.31533	Sb08g007710	Major facilitator superfamily protein
Sobic.008G112200.v2.1	Chr08:44449185-44452682	0	0.319249	1.73015	Sb08g016620	myb domain protein 46
Sobic.008G149100.v2.1	Chr08:50800254-50808007	0.310531	0.158316	1.06199	Sb08g019900	AP2/B3-like transcriptional factor family protein
Sobic.008G164900.v2.1	Chr08:52467338-52469640	0.410324	0.137794	1.68163	Sb08g021090	Uncharacterised protein family (UPF0497)
Sobic.008G174700.v2.1	Chr08:53565010-53567206	0.354726	0.0900729	2.11192
Sobic.008G183200.v2.1	Chr08:54338532-54341242	0.106424	0.619302	2.12931	Sb08g022480	metacaspase 2
Sobic.009G002400.v2.1	Chr09:209336-211153	0.0856111	0.145775	1.5275	Sb09g000430	polygalacturonase inhibiting protein 1
Sobic.009G003600.v2.1	Chr09:342934-344062	0.195443	0.296725	4.85619	Sb09g000520	12-oxophytodienoate reductase 1
Sobic.009G019000.v2.1	Chr09:1709557-1712770	0.925856	0.942896	4.63619		S-locus lectin protein kinase family protein
Sobic.009G019100.v2.1	Chr09:1719163-1727966	0.401358	0.542673	4.29493		PR5-like receptor kinase
Sobic.009G029400.v2.1	Chr09:2662459-2665274	0.262234	0.164332	2.73067
Sobic.009G036800.v2.1	Chr09:3529433-3533050	0.134272	0.123544	2.05872	Sb09g003120
Sobic.009G038100.v2.1	Chr09:3624687-3625539	0.470599	0.625971	3.21656	Sb09g003250
Sobic.009G044600.v2.1	Chr09:4304087-4306556	0.0663239	0.449388	4.76911	Sb09g003800	2-oxoglutarate (2OG) and Fe(II)-dependent oxygenase superfamily protein
Sobic.009G052000.v2.1	Chr09:5316153-5324600	0.146082	0.521088	2.60427		Disease resistance protein (CC-NBS-LRR class) family
Sobic.009G059100.v2.1	Chr09:6234343-6236052	0.692734	0.17372	82.7517	Sb09g004970	germin 3
Sobic.009G061400.v2.1	Chr09:6442171-6445641	0.24117	0.326974	2.02826	Sb09g005150	Leucine-rich repeat transmembrane protein kinase
Sobic.009G064500.v2.1	Chr09:6907385-6908950	0.10284	0.293149	2.10274		UDP-glucosyl transferase 73D1
Sobic.009G071800.v2.1	Chr09:8640099-8642933	0.663518	0.357688	4.76778	Sb09g006030	phosphofructokinase 3
Sobic.009G073800.v2.1	Chr09:9188921-9191421	0.18712	0.110036	1.96	Sb09g006220	basic helix-loop-helix (bHLH) DNA-binding family protein
Sobic.009G099700.v2.1	Chr09:38948401-38950205	0.0909073	0.437159	1.86282
Sobic.009G102200.v2.1	Chr09:40831664-40833911	0.332075	0.346501	1.34959		AGAMOUS-like 62
Sobic.009G105500.v2.1	Chr09:42846457-42849885	0.253588	0.731627	1.92206	Sb09g017130	S-locus lectin protein kinase family protein
Sobic.009G108300.v2.1	Chr09:43494469-43494981	0	0	1.04472	Sb09g017500	Serine protease inhibitor, potato inhibitor I-type family protein
Sobic.009G118700.v2.1	Chr09:46506795-46510037	0.262994	0.673492	4.23303	Sb09g018640	cytokinin oxidase/dehydrogenase 1
Sobic.009G134000.v2.1	Chr09:48883305-48885908	0.565174	0.83249	5.56107	Sb09g020010	Leucine-rich repeat (LRR) family protein
Sobic.009G136300.v2.1	Chr09:49240733-49242175	0	0.567712	5.14111	Sb09g020220	alpha/beta-Hydrolases superfamily protein
Sobic.009G140500.v2.1	Chr09:49774965-49778170	0.219389	0.424929	1.50246	Sb09g020590	NAC domain containing protein 35
Sobic.009G155200.v2.1	Chr09:51196602-51199705	0.233656	0.0891242	4.31465	Sb09g021850	WIP domain protein 4
Sobic.009G159600.v2.1	Chr09:51743339-51747814	0.236689	0.660519	1.82515	Sb09g022250	RHO guanyl-nucleotide exchange factor 7
Sobic.009G162000.v2.1	Chr09:51919550-51922722	0.214979	0.148663	2.27302	Sb09g022430	glycerol-3-phosphate acyltransferase 5
Sobic.009G170100.v2.1	Chr09:52593972-52596751	0.772192	0.317922	3.945	Sb09g023120	Protein of unknown function (DUF640)
Sobic.009G187900.v2.1	Chr09:54042163-54045222	0.104033	0.357968	1.93437	Sb09g024720	basic helix-loop-helix (bHLH) DNA-binding superfamily protein
Sobic.009G196200.v2.1	Chr09:54705453-54707614	0	0.0957483	1.00872	Sb09g025460	interactor of constitutive active rops 1
Sobic.009G197300.v2.1	Chr09:54798645-54803061	0.62426	0.284366	446.157		BURP domain-containing protein
Sobic.009G197400.v2.1	Chr09:54833941-54835573	0.389757	0.496327	4.01686	Sb09g025530	O-methyltransferase family protein
Sobic.009G212700.v2.1	Chr09:55827737-55830511	0.179786	0.296304	2.44337		RAB GTPase homolog G3B
Sobic.009G221000.v2.1	Chr09:56418765-56424430	0.449534	0.480229	1.41529		NB-ARC domain-containing disease resistance protein
Sobic.009G251700.v2.1	Chr09:58667450-58670419	0.165001	0.976956	3.56711	Sb09g030240
Sobic.010G014200.v2.1	Chr10:1171091-1174089	0.0581032	0.229292	1.23402	Sb10g001420	Protein of unknown function (DUF594)
Sobic.010G023500.v2.1	Chr10:1905437-1908098	0.155804	0.929199	14.7285	Sb10g002200	Zinc finger (C3HC4-type RING finger) family protein
Sobic.010G038500.v2.1	Chr10:3075710-3077880	0.771693	0.339681	5.78333	Sb10g003420	GDSL-like Lipase/Acylhydrolase superfamily protein
Sobic.010G044700.v2.1	Chr10:3465302-3467673	0.358031	0.0609583	2.17848		exocyst subunit exo70 family protein F1
Sobic.010G061300.v2.1	Chr10:4777749-4782005	0.494303	0.199916	2.09178	Sb10g005310	Leucine-rich repeat transmembrane protein kinase
Sobic.010G066000.v2.1	Chr10:5206672-5210032	0.145916	0.617984	2.3086	Sb10g005700	cinnamoyl coa reductase 1
Sobic.010G093300.v2.1	Chr10:8241120-8243383	0.0872667	0.0960967	1.53199	Sb10g008190	GDSL-like Lipase/Acylhydrolase superfamily protein
Sobic.010G099400.v2.1	Chr10:8926355-8928091	0.384167	0.973637	3.26678	Sb10g008650	matrix metalloproteinase
Sobic.010G099700.v2.1	Chr10:8963276-8967009	0.204251	0.467479	1.76171	Sb10g008670	Major facilitator superfamily protein
Sobic.010G102000.v2.1	Chr10:9396374-9399445	0.133942	0.318478	5.78981	Sb10g008890	ARM repeat superfamily protein
Sobic.010G110700.v2.1	Chr10:11042823-11046138	0.27781	0.300571	1.09096	Sb10g009610	acyl activating enzyme 5
Sobic.010G115700.v2.1	Chr10:12276861-12278896	0.344453	0.636032	11.2436	Sb10g010040	Peroxidase superfamily protein
Sobic.010G122800.v2.1	Chr10:14352766-14357246	0.0674692	0.666909	2.13558	Sb10g010810	Ankyrin repeat family protein
Sobic.010G136500.v2.1	Chr10:20819412-20822552	0.360412	0.863604	2.91351	Sb10g013280
Sobic.010G143300.v2.1	Chr10:37904859-37909197	0.716485	0.932698	7.93551	Sb10g017800	Protein of Unknown Function (DUF239)
Sobic.010G157500.v2.1	Chr10:46144758-46146075	0.237149	0.273788	1.99171	Sb10g021020	RING/U-box superfamily protein
Sobic.010G191800.v2.1	Chr10:53083338-53087070	0.110485	0.408067	1.31938		C2 calcium/lipid-binding plant phosphoribosyltransferase family protein
Sobic.010G193000.v2.1	Chr10:53253833-53255439	0.295026	0.123321	3.55108	Sb10g024260
Sobic.010G196600.v2.1	Chr10:53727732-53728763	0.463465	0.386569	2.95576	Sb10g024580
Sobic.010G197700.v2.1	Chr10:53840858-53847260	0	0.103409	2.30916	Sb10g024663	cytochrome P450, family 87, subfamily A, polypeptide 9
Sobic.010G208700.v2.1	Chr10:54932153-54939697	0.580803	0.697428	3.04993	Sb10g025550	alpha/beta-Hydrolases superfamily protein
Sobic.010G213300.v2.1	Chr10:55373231-55374090	0	0.333623	5.22097
Sobic.010G213700.v2.1	Chr10:55417995-55419377	0.422784	0.241112	1.78933	Sb10g026030	glutamine dumper 3
Sobic.010G214600.v2.1	Chr10:55491127-55494731	0.0551004	0.457387	2.83223	Sb10g026090	chloride channel A
Sobic.010G225500.v2.1	Chr10:56644881-56645214	0	0	1.30821
Sobic.010G238600.v2.1	Chr10:57856244-57858406	0.215421	0.163683	3.10619	Sb10g027950	HXXXD-type acyl-transferase family protein
Sobic.010G244500.v2.1	Chr10:58292185-58296604	0.103597	0.490145	3.92262	Sb10g028380	Plant protein of unknown function (DUF863)
Sobic.010G253500.v2.1	Chr10:59036544-59052366	0.0599146	0.311512	15.3169		cycloartenol synthase 1
Sobic.010G259300.v2.1	Chr10:59429787-59431746	0.122963	0.48265	7.4672	Sb10g029590	HXXXD-type acyl-transferase family protein
Sobic.010G272000.v2.1	Chr10:60427096-60429523	0.551267	0.239158	2.26378	Sb10g030660
Sobic.K009800.v2.1	super_120:1613-5923	0.327528	0.742431	8.73737	Sb0120s002010	hydroxyproline-rich glycoprotein family protein
Sobic.K021600.v2.1	super_10:1613552-1618188	0.268247	0.739598	5.4036	Sb0010s007570	Glycosyl hydrolase family protein
Sobic.K022500.v2.1	super_10:2352460-2359413	0.0967353	0.0884631	1.28747	Sb0010s010920	Glycosyl hydrolase family protein
Sobic.K023500.v2.1	super_10:6002532-6004424	0.635139	0.607822	5.17535		basic helix-loop-helix (bHLH) DNA-binding superfamily protein
