# Supplementary material for: Functional and expression analyses of transcripts based on full-length cDNAs of Sorghum bicolor
Source: DNA Res. 2015 Nov 5;22(6):485–93. doi: 10.1093/dnares/dsv030 (PMC4675717; doi:10.1093/dnares/dsv030)
Supplement: Supplementary Data [file supp_dsv030_dsv030supp_table2.xls]

## Sheet: Sheet1
Supplemetary Table S2. Pathway enrichment analysis of tissue-specific genes
Pathways associated with DEG (diffrential expressed gene) abundant in the set of tissues. The gene-pathway annotations were derived from KEGG.
DEG	Pathway	Pathway	Total number of annotated genes	Number of DEG	q-value
Spikelet_Stem	sbi01110	Biosynthesis of secondary metabolites	949	241	0.0137909
	sbi00500	Starch and sucrose metabolism	164	58	0.000253275
	sbi01200	Carbon metabolism	168	52	0.016821
	sbi04626	Plant-pathogen interaction	156	48	0.0229743
	sbi00010	Glycolysis / Gluconeogenesis	107	34	0.0334249
	sbi00052	Galactose metabolism	69	31	0.000176354
	sbi00710	Carbon fixation in photosynthetic organisms	48	23	0.000253275
	sbi00195	Photosynthesis	46	23	0.000176354
	sbi00941	Flavonoid biosynthesis	51	22	0.00231129
	sbi00062	Fatty acid elongation	36	20	0.000176354
	sbi00040	Pentose and glucuronate interconversions	47	18	0.0229853
	sbi00250	Alanine, aspartate and glutamate metabolism	32	13	0.0306935
	sbi00073	Cutin, suberine and wax biosynthesis	32	13	0.0306935
	sbi00945	Stilbenoid, diarylheptanoid and gingerol biosynthesis	21	10	0.019259
	sbi00196	Photosynthesis - antenna proteins	12	9	0.000253275
	sbi00944	Flavone and flavonol biosynthesis	7	5	0.00826889
Seed_Stem	sbi01110	Biosynthesis of secondary metabolites	949	294	0.0316949
	sbi04075	Plant hormone signal transduction	215	81	0.00881206
	sbi00500	Starch and sucrose metabolism	164	67	0.00239092
	sbi01230	Biosynthesis of amino acids	179	67	0.0166074
	sbi01210	2-oxocarboxylic acid metabolism	36	17	0.0369739
	sbi00290	Valine, leucine and isoleucine biosynthesis	12	10	0.000608803
	sbi00944	Flavone and flavonol biosynthesis	7	5	0.0316949
	sbi00660	C5-branched dibasic acid metabolism	6	5	0.00942564
	sbi00903	Limonene and pinene degradation	6	5	0.00942564
Seed_Spikelet	sbi01110	Biosynthesis of secondary metabolites	949	315	0.0114632
	sbi00500	Starch and sucrose metabolism	164	67	0.00747024
	sbi00010	Glycolysis / Gluconeogenesis	107	43	0.0280691
	sbi00620	Pyruvate metabolism	65	30	0.0114632
	sbi00195	Photosynthesis	46	25	0.00326462
	sbi00941	Flavonoid biosynthesis	51	24	0.0162657
	sbi00040	Pentose and glucuronate interconversions	47	22	0.0223967
	sbi00062	Fatty acid elongation	36	22	0.000821167
	sbi01210	2-oxocarboxylic acid metabolism	36	20	0.00649974
	sbi01040	Biosynthesis of unsaturated fatty acids	42	20	0.0223967
	sbi00630	Glyoxylate and dicarboxylate metabolism	37	18	0.0224257
	sbi00945	Stilbenoid, diarylheptanoid and gingerol biosynthesis	21	13	0.00747024
	sbi00340	Histidine metabolism	15	10	0.00792999
	sbi00290	Valine, leucine and isoleucine biosynthesis	12	10	0.000821167
	sbi00430	Taurine and hypotaurine metabolism	14	9	0.0118158
	sbi00196	Photosynthesis - antenna proteins	12	8	0.0118158
	sbi00944	Flavone and flavonol biosynthesis	7	5	0.0223967
	sbi00660	C5-branched dibasic acid metabolism	6	5	0.00792999
	sbi00903	Limonene and pinene degradation	6	5	0.00792999
