# Supplementary material for: Functional and expression analyses of transcripts based on full-length cDNAs of Sorghum bicolor
Source: DNA Res. 2015 Nov 5;22(6):485–93. doi: 10.1093/dnares/dsv030 (PMC4675717; doi:10.1093/dnares/dsv030)
Supplement: Supplementary Data [file supp_dsv030_dsv030supp_table3.xls]

## Sheet: Sheet1
Supplemetryl Table S3. Identification of stably-expressed genes* (coefficient of variation, CV≤15%)
*Stably-expressed genes showed the least variability in expression (coefficient of variation, CV≤15%) in our RNA-Seq data as well as in publicly available RNA-Seq data.
Gene ID	Locus	SD	Average	CV	Spikelet_FPKM	Seed_FPKM	Stem_FPKM	Infec_C0h_FPKM	Infec_C12h_FPKM	Infec_12h_FPKM	Infec_C24h_FPKM	Infec_24h_FPKM	Nitrogen_FPKM	Root_ABA_FPKM	Root_PEG_FPKM	Root_seedling_FPKM	Root_NaOH_FPKM	Shoot_ABA_FPKM	Shoot_PEG_FPKM	Shoot_seedling_FPKM	Shoot_NaOH_FPKM	Leaves_FPKM	Inflorescence_emerg_FPKM	Seed_5d_pollination_FPKM	Inflorescence_eraly_FPKM	Pistil_FPKM	Embryo_FPKM	Endosperm_FPKM	Anther_FPKM	Seed_10d_pollination_FPKM
Sobic.001G007900	CDK inhibitor P21 binding protein	1.05636	7.33848	0.143949	7.45182	8.07165	7.57156	7.96417	5.43833	6.63534	9.02257	8.42453	7.63312	7.36166	7.89903	8.52912	7.94341	6.39204	7.2622	7.97431	9.08123	6.41599	6.10653	8.63373	6.36152	6.33872	7.89153	4.81901	6.55409	7.0233
Sobic.001G082100	TIP41-like family protein	2.94562	22.9765	0.128201	22.1341	23.9464	22.4136	22.1735	17.1313	16.7751	19.2521	23.147	27.0256	27.7277	22.1575	22.9507	22.6226	22.6262	23.0498	23.5364	22.1939	23.2622	25.5686	21.4355	24.295	22.1355	30.8737	26.6373	20.2525	22.0657
Sobic.001G085100	Protein of unknown function, transmembrane-40	4.59214	30.693	0.149616	37.8008	33.2772	37.1792	34.1317	36.1585	29.7514	26.736	28.289	39.0367	28.6173	33.7296	33.0815	32.4149	25.8937	24.2212	30.3262	30.3942	34.3589	28.974	22.7995	25.7659	27.0146	20.6683	33.3176	32.548	31.5311
Sobic.001G102200		0.448928	3.28721	0.136568	2.75216	3.99605	3.44103	4.27784	2.93734	3.2609	3.62635	3.63437	3.47967	3.60274	3.48577	3.43536	3.50833	2.86459	2.67558	2.48599	2.71536	3.18602	3.01019	3.3489	2.6809	3.73384	2.74818	3.32152	3.88948	3.36908
Sobic.001G152000	Ribosomal protein S5/Elongation factor G/III/V family protein	1.14072	7.85781	0.14517	5.11584	8.30653	5.70846	7.63435	9.1381	8.02672	7.62071	7.13754	9.9441	8.2838	8.36886	8.837	8.12839	8.03644	8.11358	7.87583	8.64191	7.17449	6.42972	6.19928	8.25239	8.60808	7.52462	10.1633	8.23254	6.80045
Sobic.001G231500		3.52391	28.6341	0.123067	30.7023	30.3439	29.5973	33.3115	33.0818	29.062	29.9861	31.6863	24.3208	29.2453	27.8937	26.7327	26.3921	27.2162	26.5151	25.9413	25.6479	24.1236	29.7787	27.9691	24.7376	30.0655	26.7888	27.8845	40.9181	24.545
Sobic.001G251100	DNAse I-like superfamily protein	5.44333	38.1889	0.142537	28.895	39.7872	33.3258	34.793	37.2448	32.9059	38.1317	38.6672	30.8303	43.6054	41.8425	43.2539	41.4951	47.0871	41.0657	39.1913	40.4822	34.3717	34.8212	32.6723	42.6381	40.7585	49.3343	25.7127	36.7653	43.2331
Sobic.002G133300	ENTH/VHS family protein	1.49016	10.0343	0.148507	7.93004	10.2626	10.4677	11.1812	11.175	10.7342	9.91509	11.0191	4.60181	9.82944	9.89925	10.4927	10.6001	9.29325	9.45637	10.1142	10.3004	10.1232	11.617	8.46482	11.8105	10.2413	11.7426	7.9812	9.99024	11.6481
Sobic.002G256200	Cyclin family protein	4.21532	32.0979	0.131327	36.7315	37.4564	37.431	31.766	29.9079	28.9896	29.1724	31.9858	36.6648	35.1077	38.3751	35.14	36.3592	32.1738	27.7798	31.7375	30.77	36.7233	29.8325	23.6271	31.2655	22.6926	31.1474	28.488	36.1443	27.0771
Sobic.002G263600		1.67057	12.3843	0.134894	12.4491	13.5514	10.6527	10.8369	10.5759	9.67609	9.03089	9.81798	15.4751	11.34	12.2542	13.9967	13.5577	11.7339	12.8579	13.9574	13.3763	12.7106	12.6629	11.0297	11.8691	12.9991	12.7376	12.489	14.8395	15.5142
Sobic.002G299000	Endoribonuclease/protein kinase IRE1-like	1.94627	13.8923	0.140097	14.0439	15.5088	14.5632	15.4724	15.8876	14.182	11.1032	14.7861	13.385	14.5505	15.2319	14.741	14.7447	14.3192	11.8896	12.536	11.9346	13.839	18.2693	11.7294	13.1617	15.18	17.3764	9.8359	11.3053	11.6236
Sobic.003G099300	Decapping 5	6.51031	45.7866	0.142188	44.532	41.4108	41.6055	45.2392	46.6133	43.9747	46.1312	43.2273	32.8565	50.2498	53.9333	52.0421	53.3079	40.5261	45.9748	42.7649	43.3326	39.6618	39.5631	32.7703	58.1568	55.2669	58.6726	46.0879	47.9525	44.5977
Sobic.003G104000	RNA polymerase II transcription mediators	2.15949	17.1951	0.125588	11.567	16.4645	14.739	18.2644	15.6733	16.2803	18.0212	18.0212	13.6757	16.8403	17.3066	19.4831	18.0309	17.0382	16.7631	15.9641	15.7156	16.8533	18.1862	16.7528	22.8267	17.3908	16.6272	19.7621	17.8024	21.0218
Sobic.003G332500	EAP30/Vps36 family protein	1.22538	8.29593	0.147709	8.94801	8.13317	8.74849	9.45151	11.1951	8.33157	8.64066	7.99533	7.2718	7.80672	7.86827	7.82189	7.88384	7.40512	6.83428	7.05114	6.67596	9.41111	7.87149	9.22599	8.84824	7.19188	9.0829	6.00179	8.5905	11.4075
Sobic.003G337300	Protein kinase family protein with ARM repeat domain	3.46617	25.5088	0.135881	27.4269	30.2957	32.776	25.6392	27.9777	26.5176	24.651	24.5905	25.2386	27.7772	27.2872	28.7334	28.9605	25.1463	21.6707	21.5718	19.4245	21.9733	24.7577	23.7022	28.6024	22.4982	25.2106	17.0185	24.132	29.6503
Sobic.003G422900	RNA-binding (RRM/RBD/RNP motifs) family protein	7.02767	51.0371	0.137697	51.1411	67.4758	47.1821	49.7571	59.8967	50.8748	43.1902	45.8299	47.2743	48.5313	52.9871	56.5451	55.7837	52.9698	51.9711	51.679	53.1472	58.257	44.5812	40.6673	45.173	37.3843	39.5422	61.1532	59.832	54.1385
Sobic.004G074300		2.02507	14.53	0.139372	15.3087	12.2828	14.3011	14.4755	19.722	15.5591	13.3257	13.9114	17.6627	13.6318	15.0581	14.5381	13.6716	15.6496	15.4388	16.8546	15.715	14.5841	13.4081	13.4156	13.6671	16.0774	13.3999	12.0564	15.5689	8.49499
Sobic.004G077600	Switch subunit 3	1.86912	12.5836	0.148536	12.0038	10.7324	12.5007	12.0335	15.3282	12.3178	11.6985	11.7632	15.3287	10.2751	12.4304	11.7884	12.155	11.081	12.3443	11.8634	12.2393	17.6741	12.0109	12.0932	12.5209	16.5284	13.9986	13.7299	12.0784	8.65602
Sobic.004G092500	Protein phosphatase 2A-2	6.33023	46.4404	0.136309	49.1708	41.4273	52.3939	53.2653	46.7556	44.5552	43.4581	49.2683	41.215	44.0694	49.0419	48.6327	49.9772	41.7184	40.0115	45.8997	43.7735	45.6154	40.2256	45.7608	47.7074	47.6531	49.4151	33.958	70.0079	42.4729
Sobic.004G115300	Pre-mRNA-splicing factor 3	3.03316	20.5653	0.147489	17.9643	23.3626	19.596	21.3636	24.6931	19.6927	21.4568	21.9942	27.7316	14.2533	14.5628	16.6247	16.8103	18.0278	21.9126	20.3429	21.7458	24.6185	21.5664	22.0533	18.1063	21.3529	22.8186	22.3982	19.8181	19.8314
Sobic.004G237700	DCD (Development and Cell Death) domain protein	3.09293	21.882	0.141346	22.1029	21.0264	25.7698	26.134	25.8161	23.3834	19.8863	20.1618	24.1748	20.4823	18.5243	19.2678	18.8168	24.6536	25.0961	22.8379	23.6162	23.653	20.7698	13.5358	21.0171	21.5508	28.0425	19.7889	20.8261	17.9985
Sobic.004G257100	Endomembrane protein 70 protein family	5.96844	44.6977	0.133529	40.9854	40.5679	48.878	41.6205	51.1869	43.3751	38.6706	40.7911	43.8407	43.6224	42.7135	46.128	44.5058	55.9713	49.34	54.8936	52.5395	46.5896	42.132	31.1193	46.7646	49.883	51.2352	32.198	42.5407	40.0481
Sobic.008G077700	TBP-associated factor 8	0.565305	3.93725	0.143579	3.02674	4.47849	3.982	4.78917	4.62125	3.9991	4.0539	4.47737	3.63789	4.00707	3.8909	3.57296	3.68193	3.59812	3.19875	3.86932	3.54915	3.20011	3.48428	3.45625	5.01234	4.33224	3.64592	5.30477	4.10591	3.39253
Sobic.009G033900		1.53873	10.8421	0.141922	9.48442	11.5223	10.0345	13.6383	12.2203	11.7702	9.10278	11.2714	13.7855	12.7495	12.1765	10.9872	10.8408	11.9172	11.2636	9.19635	9.70354	11.4824	9.27953	9.84689	7.64051	8.6743	9.22807	10.2724	12.7392	11.0668
Sobic.009G222500	ARM repeat superfamily protein	1.52386	10.7579	0.14165	11.6115	9.21859	10.5881	11.3572	13.4668	10.9279	9.83747	10.1442	14.9724	9.47245	9.66027	10.2855	10.2724	8.69593	9.59885	12.2539	11.1929	12.1674	10.9473	12.9094	10.9784	12.167	9.72702	8.95607	8.43295	9.86433
Sobic.009G256900		6.13305	42.3391	0.144855	43.9148	37.1553	44.668	45.7471	42.4022	36.1093	37.9306	42.2951	32.0746	49.7127	42.5042	46.2398	45.0316	44.0683	41.0793	43.4017	39.4218	48.0503	48.1174	43.1522	42.8719	39.8231	47.6895	30.188	58.1486	29.0203
Sobic.010G020300	AAA-type ATPase family protein	2.06075	13.746	0.149917	14.2184	17.2568	14.3152	15.3368	18.4224	15.1793	10.1293	12.7984	12.7372	13.2518	14.7855	14.3885	14.3765	12.5246	10.6969	12.0529	12.0353	13.5091	15.0716	15.0751	9.81435	13.3969	10.5044	15.3473	15.9669	14.2048
Sobic.010G085200	RNA polymerase transcriptional regulation mediator-related	1.05387	7.19117	0.146551	5.77522	5.67202	5.6905	7.29233	7.6632	6.41889	6.96218	7.17079	5.94452	7.5952	8.67372	8.63196	8.45585	6.84712	6.81005	6.45721	6.37012	6.89992	6.57015	7.83362	9.78209	9.05353	7.0793	7.67727	6.19875	7.44503
Sobic.010G228500	RAB geranylgeranyl transferase alpha subunit 1	1.46682	10.8537	0.135145	9.51859	14.4323	13.3303	10.7835	8.73985	10.1241	10.9992	11.5108	9.83302	11.1918	11.5295	11.0812	10.551	10.7926	10.1412	9.64288	9.14703	8.5633	11.5996	10.4444	12.0736	9.60675	12.555	10.8769	9.3064	13.8221
