# Supplementary material for: Functional and expression analyses of transcripts based on full-length cDNAs of Sorghum bicolor
Source: DNA Res. 2015 Nov 5;22(6):485–93. doi: 10.1093/dnares/dsv030 (PMC4675717; doi:10.1093/dnares/dsv030)
Supplement: Supplementary Data [file supp_dsv030_dsv030supp_table4.xls]

## Sheet: Sheet1
Supplemetary Table S4. Identification of non-expressed genes*
*Non-expressed genes are the annotated genes in Sicolor_255 that were not detected (FPKM=0) in our RNA-Seq data as well as in publicly available data.
Gene ID	Annotation
Sobic.001G002900
Sobic.001G014400	Polynucleotidyl transferase, ribonuclease H-like superfamily protein
Sobic.001G049100
Sobic.001G060900	Uclacyanin 1
Sobic.001G087200
Sobic.001G121300
Sobic.001G126700
Sobic.001G129800	Transmembrane kinase 1
Sobic.001G133600
Sobic.001G133700
Sobic.001G135000
Sobic.001G143800
Sobic.001G150700	Protein of unknown function (DUF1639)
Sobic.001G153000
Sobic.001G163200
Sobic.001G164600
Sobic.001G176100	Cytochrome P450, family 71, subfamily B, polypeptide 24
Sobic.001G184200	Potassium transporter family protein
Sobic.001G189100	Coatomer, beta subunit
Sobic.001G201300	Remorin family protein
Sobic.001G205600
Sobic.001G210400
Sobic.001G210800
Sobic.001G211400
Sobic.001G211600	BTB/POZ/MATH-domains containing protein
Sobic.001G220100
Sobic.001G221000	Polyubiquitin 10
Sobic.001G232900	Polynucleotidyl transferase, ribonuclease H-like superfamily protein
Sobic.001G234400
Sobic.001G244100
Sobic.001G257900
Sobic.001G258400	Glutaredoxin family protein
Sobic.001G261300
Sobic.001G264800
Sobic.001G268600
Sobic.001G271700	Plant transposase (Ptta/En/Spm family)
Sobic.001G275700
Sobic.001G306300	U-box domain-containing protein kinase family protein
Sobic.001G315300	Ribosomal protein S2
Sobic.001G338300
Sobic.001G347000
Sobic.001G356900
Sobic.001G360100
Sobic.001G361400
Sobic.001G369100
Sobic.001G374200	Lysine decarboxylase family protein
Sobic.001G431300	Polynucleotidyl transferase, ribonuclease H-like superfamily protein
Sobic.001G437700
Sobic.001G458300	Zinc knuckle (CCHC-type) family protein
Sobic.001G480300
Sobic.001G494800
Sobic.001G524800
Sobic.002G013100
Sobic.002G018700	F-box and associated interaction domains-containing protein
Sobic.002G018800
Sobic.002G026000
Sobic.002G032600
Sobic.002G034900	Arginine/serine-rich zinc knuckle-containing protein 33
Sobic.002G038000
Sobic.002G044500	Ribosomal protein S16
Sobic.002G048400
Sobic.002G048500
Sobic.002G049100
Sobic.002G065900	Subtilase family protein
Sobic.002G069600
Sobic.002G069700	Toll-Interleukin-Resistance (TIR) domain family protein
Sobic.002G072900
Sobic.002G075200
Sobic.002G079600
Sobic.002G080400
Sobic.002G080600	AGAMOUS-like 62
Sobic.002G082500	Protein of unknown function (DUF567)
Sobic.002G086400	Ribosomal protein S12A
Sobic.002G087400
Sobic.002G089200
Sobic.002G096200
Sobic.002G098300
Sobic.002G099800
Sobic.002G115300
Sobic.002G120500
Sobic.002G129300
Sobic.002G138600
Sobic.002G144700
Sobic.002G144900	BED zinc finger ;hAT family dimerisation domain
Sobic.002G149100
Sobic.002G149600
Sobic.002G149700	NADH dehydrogenase 2B
Sobic.002G149900
Sobic.002G150000
Sobic.002G150100
Sobic.002G150600
Sobic.002G153800
Sobic.002G158400
Sobic.002G159600	Ribonuclease H-like superfamily protein
Sobic.002G160000	Zinc ion binding; nucleic acid binding
Sobic.002G160500	PIF1 helicase
Sobic.002G163000	DNA binding
Sobic.002G164100	FAR1-related sequence 1
Sobic.002G167700
Sobic.002G169500
Sobic.002G170500
Sobic.002G170600
Sobic.002G170700
Sobic.002G170800
Sobic.002G170900
Sobic.002G175300	BTB-POZ and MATH domain 1
Sobic.002G175800
Sobic.002G181900	Zinc ion binding
Sobic.002G191600
Sobic.002G196700
Sobic.002G202900
Sobic.002G222000
Sobic.002G229000	Serine carboxypeptidase-like 40
Sobic.002G229100	Serine carboxypeptidase-like 40
Sobic.002G230200
Sobic.002G240100	Domain of unknown function (DUF2431)
Sobic.002G250200	Cinnamoyl CoA-reductase 1
Sobic.002G258700	Emp24/gp25L/p24 family/GOLD family protein
Sobic.002G276200
Sobic.002G287200
Sobic.002G288600	Photosystem II reaction center protein N
Sobic.002G289200
Sobic.002G307000	Protein kinase superfamily protein
Sobic.002G307100	Protein kinase superfamily protein
Sobic.002G307200	Protein kinase superfamily protein
Sobic.002G307300	Protein kinase superfamily protein
Sobic.002G310400	Chalcone and stilbene synthase family protein
Sobic.002G335800	RNA polymerase II, Rpb4, core protein
Sobic.002G363900
Sobic.002G369200
Sobic.002G400500
Sobic.002G400900
Sobic.002G410400
Sobic.002G410800
Sobic.002G412500	Putative indole-3-acetic acid-amido synthetase GH3.9
Sobic.002G419400
Sobic.003G008400	Acyl-CoA N-acyltransferase with RING/FYVE/PHD-type zinc finger protein
Sobic.003G021300
Sobic.003G026500
Sobic.003G028500	Protein of unknown function (DUF1677)
Sobic.003G044500
Sobic.003G044600	ROTUNDIFOLIA like 12
Sobic.003G066800
Sobic.003G086000	Plant transposase (Ptta/En/Spm family)
Sobic.003G091000	Protein with RING/U-box and TRAF-like domains
Sobic.003G099700
Sobic.003G100300
Sobic.003G105400
Sobic.003G110300	Emp24/gp25L/p24 family/GOLD family protein
Sobic.003G113000
Sobic.003G132900
Sobic.003G154000
Sobic.003G163400	Integrase-type DNA-binding superfamily protein
Sobic.003G164900
Sobic.003G165000
Sobic.003G165200
Sobic.003G166000
Sobic.003G166300
Sobic.003G168200
Sobic.003G168400	Ribosomal protein S18
Sobic.003G168600	Photosynthetic electron transfer D
Sobic.003G168700	Photosynthetic electron transfer B
Sobic.003G168800	Photosystem II reaction center protein H
Sobic.003G168900	Photosystem II reaction center protein N
Sobic.003G169200	ATPase, F0 complex, subunit A protein
Sobic.003G170800
Sobic.003G171900
Sobic.003G172400
Sobic.003G172700	RNA polymerase subunit beta
Sobic.003G173100	YCF9
Sobic.003G176800	DNA binding
Sobic.003G177100
Sobic.003G188700
Sobic.003G190700
Sobic.003G200900
Sobic.003G208600	Polynucleotidyl transferase, ribonuclease H-like superfamily protein
Sobic.003G210200
Sobic.003G210300	NAD(P)-binding Rossmann-fold superfamily protein
Sobic.003G215100	Protein of unknown function (DUF679)
Sobic.003G215900	Appr-1-p processing enzyme family protein
Sobic.003G243200
Sobic.003G245100	HXXXD-type acyl-transferase family protein
Sobic.003G248900
Sobic.003G255300	Photosystem II reaction center protein T
Sobic.003G297000	Translocase inner membrane subunit 23-2
Sobic.003G314600
Sobic.003G318000
Sobic.003G318200
Sobic.003G340400	Nucleotidylyl transferase superfamily protein
Sobic.003G345800
Sobic.003G350500
Sobic.003G369300	Subtilase family protein
Sobic.003G384400	BAK1-interacting receptor-like kinase 1
Sobic.003G416200	NADH:ubiquinone/plastoquinone oxidoreductase, chain 3 protein
Sobic.003G425800
Sobic.004G021600	Serine protease inhibitor, potato inhibitor I-type family protein
Sobic.004G021700	Serine protease inhibitor, potato inhibitor I-type family protein
Sobic.004G021800	Serine protease inhibitor, potato inhibitor I-type family protein
Sobic.004G022000	Serine protease inhibitor, potato inhibitor I-type family protein
Sobic.004G022100	Serine protease inhibitor, potato inhibitor I-type family protein
Sobic.004G022200	Serine protease inhibitor, potato inhibitor I-type family protein
Sobic.004G022500
Sobic.004G022700
Sobic.004G022800	Serine protease inhibitor, potato inhibitor I-type family protein
Sobic.004G048600	Translation machinery associated TMA7
Sobic.004G071300	GDSL-like Lipase/Acylhydrolase superfamily protein
Sobic.004G075300
Sobic.004G075400
Sobic.004G085400
Sobic.004G098500	Uncharacterised protein family (UPF0497)
Sobic.004G104000	Pentatricopeptide repeat (PPR) superfamily protein
Sobic.004G105600	Ribonuclease H-like superfamily protein
Sobic.004G111900
Sobic.004G112000
Sobic.004G113200
Sobic.004G115200
Sobic.004G120700	Calmodulin-like 41
Sobic.004G133900
Sobic.004G134300
Sobic.004G134800
Sobic.004G137000
Sobic.004G138200
Sobic.004G138500
Sobic.004G138700
Sobic.004G140200
Sobic.004G143800
Sobic.004G146400	Calcineurin B-like 3
Sobic.004G146900
Sobic.004G149900
Sobic.004G157900
Sobic.004G160100	Indeterminate(ID)-domain 2
Sobic.004G164900	Ribonuclease H-like superfamily protein
Sobic.004G173000
Sobic.004G182400
Sobic.004G188900	Pumilio 7
Sobic.004G189300
Sobic.004G195600
Sobic.004G213900	SNARE-like superfamily protein
Sobic.004G214800	EF-TU receptor
Sobic.004G216000	Subtilase 4.13
Sobic.004G220100
Sobic.004G220500	PHE ammonia lyase 1
Sobic.004G229900
Sobic.004G230000	DNA binding
Sobic.004G266600	Calmodulin-like 41
Sobic.004G284100	Zinc finger, C3HC4 type (RING finger) family protein
Sobic.004G292100	Bifunctional inhibitor/lipid-transfer protein/seed storage 2S albumin superfamily protein
Sobic.004G292200	Bifunctional inhibitor/lipid-transfer protein/seed storage 2S albumin superfamily protein
Sobic.004G292300	Bifunctional inhibitor/lipid-transfer protein/seed storage 2S albumin superfamily protein
Sobic.004G292400	Bifunctional inhibitor/lipid-transfer protein/seed storage 2S albumin superfamily protein
Sobic.004G292500	Bifunctional inhibitor/lipid-transfer protein/seed storage 2S albumin superfamily protein
Sobic.004G309100
Sobic.004G313600
Sobic.004G330500
Sobic.004G333000
Sobic.004G355100
Sobic.005G009000
Sobic.005G032100
Sobic.005G034800
Sobic.005G035600
Sobic.005G035700	RING/U-box superfamily protein
Sobic.005G039800
Sobic.005G040400
Sobic.005G043600	Structural molecules
Sobic.005G043700	Zinc ion binding
Sobic.005G049300
Sobic.005G056700
Sobic.005G070500	NB-ARC domain-containing disease resistance protein
Sobic.005G079600	FAR1-related sequence 5
Sobic.005G081300
Sobic.005G081400
Sobic.005G081500
Sobic.005G081600
Sobic.005G083300	Ankyrin repeat family protein
Sobic.005G083600	Ankyrin repeat family protein
Sobic.005G083700	Ankyrin repeat family protein
Sobic.005G087500	Monodehydroascorbate reductase 4
Sobic.005G089300	Translocase of outer membrane 22-V
Sobic.005G094700	Protein of unknown function (DUF581)
Sobic.005G097000	Serine protease inhibitor (SERPIN) family protein
Sobic.005G097300	Flavin-binding monooxygenase family protein
Sobic.005G099600
Sobic.005G099900
Sobic.005G100000
Sobic.005G100100
Sobic.005G104700	Flavin-binding monooxygenase family protein
Sobic.005G107700	Purple acid phosphatase 22
Sobic.005G109300
Sobic.005G110700
Sobic.005G112200
Sobic.005G114700
Sobic.005G115200	Plant mobile domain protein family
Sobic.005G122200
Sobic.005G125600	Glutathione S-transferase THETA 3
Sobic.005G127500
Sobic.005G132900
Sobic.005G135600	Chalcone and stilbene synthase family protein
Sobic.005G136500
Sobic.005G136600	Chalcone and stilbene synthase family protein
Sobic.005G136700
Sobic.005G140600
Sobic.005G141300
Sobic.005G146400	Uncharacterised protein family (UPF0497)
Sobic.005G146500	Uncharacterised protein family (UPF0497)
Sobic.005G146700	Uncharacterised protein family (UPF0497)
Sobic.005G146800	CAP (Cysteine-rich secretory proteins, Antigen 5, and Pathogenesis-related 1 protein) superfamily protein
Sobic.005G148900	Uncharacterised protein family (UPF0497)
Sobic.005G149900
Sobic.005G151200
Sobic.005G151300
Sobic.005G152800	Tyrosine transaminase family protein
Sobic.005G155400
Sobic.005G157700
Sobic.005G158200	Cytochrome p450 79a2
Sobic.005G159500
Sobic.005G163000
Sobic.005G164200	Chalcone and stilbene synthase family protein
Sobic.005G164300	Chalcone and stilbene synthase family protein
Sobic.005G164600
Sobic.005G183600	Mannose-binding lectin superfamily protein
Sobic.005G188700
Sobic.005G190000	BTB-POZ and MATH domain 2
Sobic.005G190400	BTB-POZ and MATH domain 1
Sobic.005G190500	BTB-POZ and MATH domain 1
Sobic.005G190600	BTB-POZ and MATH domain 2
Sobic.005G193000
Sobic.005G195500
Sobic.005G199000
Sobic.005G205700	ARABIDOPSIS TRITHORAX-RELATED PROTEIN 6
Sobic.005G211600
Sobic.005G211700	RNA polymerases M/15 Kd subunit
Sobic.005G213400
Sobic.005G213800
Sobic.005G219200
Sobic.005G221600	Cytochrome P450, family 71, subfamily A, polypeptide 24
Sobic.005G223500
Sobic.005G227200	RING/U-box superfamily protein
Sobic.005G227300	RING/U-box superfamily protein
Sobic.005G227400	RING/U-box superfamily protein
Sobic.006G000800	Extra-large GTP-binding protein 3
Sobic.006G007200
Sobic.006G010300	Terpenoid cyclases/Protein prenyltransferases superfamily protein
Sobic.006G011600
Sobic.006G012100	Plant transposase (Ptta/En/Spm family)
Sobic.006G015200
Sobic.006G016400
Sobic.006G023000	Senescence-associated gene 12
Sobic.006G023100	Senescence-associated gene 12
Sobic.006G023200	Senescence-associated gene 12
Sobic.006G023300	Senescence-associated gene 12
Sobic.006G023400	Senescence-associated gene 12
Sobic.006G023600
Sobic.006G024900	Ribonuclease H-like superfamily protein
Sobic.006G026800	Phosphate transporter 1;5
Sobic.006G027700	Amidase family protein
Sobic.006G034700
Sobic.006G035000
Sobic.006G035800	Protein of unknown function DUF106, transmembrane
Sobic.006G036000
Sobic.006G036900	Senescence-associated gene 12
Sobic.006G039000
Sobic.006G040700	Duplicated homeodomain-like superfamily protein
Sobic.006G040900
Sobic.006G041900
Sobic.006G042000	Replicon protein A2
Sobic.006G042400
Sobic.006G043500
Sobic.006G048200
Sobic.006G049500
Sobic.006G053900	SAUR-like auxin-responsive protein family
Sobic.006G068500
Sobic.006G069900	AGAMOUS-like 62
Sobic.006G070200	AGAMOUS-like 62
Sobic.006G072300
Sobic.006G079000	SET domain-containing protein
Sobic.006G079200
Sobic.006G086200
Sobic.006G087000
Sobic.006G099500
Sobic.006G107000
Sobic.006G124700	Ribosomal protein S8
Sobic.006G124800
Sobic.006G139200
Sobic.006G152300
Sobic.006G153800
Sobic.006G163400
Sobic.006G163700	Protein of unknown function (DUF833)
Sobic.006G182600
Sobic.006G199600
Sobic.006G205900	Protein of unknown function (DUF1639)
Sobic.006G206100
Sobic.006G206400
Sobic.006G250600
Sobic.006G250700
Sobic.006G253300	SAUR-like auxin-responsive protein family
Sobic.006G276500
Sobic.007G012000	Ubiquitin-like superfamily protein
Sobic.007G032800
Sobic.007G036300
Sobic.007G039500	NOD26-like intrinsic protein 5;1
Sobic.007G040100
Sobic.007G040800
Sobic.007G062400	Nucleic acid-binding, OB-fold-like protein
Sobic.007G065200
Sobic.007G066400	RmlC-like cupins superfamily protein
Sobic.007G080400
Sobic.007G086200	AGAMOUS-like 62
Sobic.007G087300
Sobic.007G090100	AP2/B3-like transcriptional factor family protein
Sobic.007G093200	Ubiquitin-like superfamily protein
Sobic.007G093600
Sobic.007G095800
Sobic.007G096500	RAB GTPase homolog G3E
Sobic.007G098000
Sobic.007G098700
Sobic.007G100400
Sobic.007G101200
Sobic.007G101400
Sobic.007G101700
Sobic.007G105200	Ribonuclease H-like superfamily protein
Sobic.007G105300
Sobic.007G109500	Ribonuclease H-like superfamily protein
Sobic.007G110500	Zinc-binding ribosomal protein family protein
Sobic.007G112300
Sobic.007G121900
Sobic.007G131400
Sobic.007G135500	UB-like protease 1A
Sobic.007G137500	Aminotransferase-like, plant mobile domain family protein
Sobic.007G138500
Sobic.007G145300	Zinc knuckle (CCHC-type) family protein
Sobic.007G150600
Sobic.007G153200
Sobic.007G182100	Pleiotropic drug resistance 3
Sobic.007G198700	BTB-POZ and MATH domain 1
Sobic.008G006400
Sobic.008G011500	TRAUCO
Sobic.008G021600
Sobic.008G022900	Ribonuclease H-like superfamily protein
Sobic.008G023000
Sobic.008G028800	WRKY DNA-binding protein 46
Sobic.008G035100
Sobic.008G039400	Cytochrome P450, family 71, subfamily B, polypeptide 23
Sobic.008G048000	SAUR-like auxin-responsive protein family
Sobic.008G049600
Sobic.008G049700
Sobic.008G049800
Sobic.008G053900
Sobic.008G056400
Sobic.008G056500
Sobic.008G067300
Sobic.008G075000
Sobic.008G077000
Sobic.008G086800
Sobic.008G089300
Sobic.008G091000
Sobic.008G093800
Sobic.008G094100
Sobic.008G099700
Sobic.008G102200	Photosystem II reaction center protein T
Sobic.008G102300	Photosystem II reaction center protein H
Sobic.008G102400	Photosystem II reaction center protein T
Sobic.008G103100	Polynucleotidyl transferase, ribonuclease H-like superfamily protein
Sobic.008G105000	BTB-POZ and MATH domain 2
Sobic.008G105100	Protein of unknown function (DUF594)
Sobic.008G109500	Zinc ion binding
Sobic.008G117500
Sobic.008G124200
Sobic.008G140900
Sobic.008G141000
Sobic.008G153800	Basic helix-loop-helix (bHLH) DNA-binding superfamily protein
Sobic.008G154100	Phytochrome interacting factor 4
Sobic.008G155300
Sobic.008G156000	Ankyrin repeat family protein
Sobic.008G160200	Cyclin A3;1
Sobic.008G160300	NADH-ubiquinone/plastoquinone oxidoreductase chain 4L
Sobic.008G162500
Sobic.008G167000	F-box and associated interaction domains-containing protein
Sobic.008G169000
Sobic.008G170100	Alpha/beta-Hydrolases superfamily protein
Sobic.008G181500
Sobic.008G188500
Sobic.009G007000
Sobic.009G015600
Sobic.009G018600	Malectin/receptor-like protein kinase family protein
Sobic.009G023000
Sobic.009G025600
Sobic.009G035500
Sobic.009G060900
Sobic.009G063000
Sobic.009G071200	NAD(P)-binding Rossmann-fold superfamily protein
Sobic.009G078800
Sobic.009G086400
Sobic.009G087400
Sobic.009G089300
Sobic.009G089600
Sobic.009G092700
Sobic.009G095700
Sobic.009G095900
Sobic.009G096400
Sobic.009G097800
Sobic.009G098200	Alpha/beta-Hydrolases superfamily protein
Sobic.009G103200
Sobic.009G114300
Sobic.009G115800	Nucleotide excision repair, TFIIH, subunit TTDA
Sobic.009G118800
Sobic.009G123100	Photosystem II reaction center protein I
Sobic.009G128100
Sobic.009G135700
Sobic.009G141600
Sobic.009G150100	Protein of unknown function (DUF1218)
Sobic.009G150400	Protein of unknown function (DUF1218)
Sobic.009G152500
Sobic.009G172800	Cytochrome P450, family 89, subfamily A, polypeptide 3
Sobic.009G175000	Polynucleotidyl transferase, ribonuclease H-like superfamily protein
Sobic.009G193000	SAUR-like auxin-responsive protein family
Sobic.009G220300
Sobic.009G232600
Sobic.009G261000
Sobic.010G022700	UDP-glucosyl transferase 88A1
Sobic.010G024700
Sobic.010G037000
Sobic.010G046100
Sobic.010G053000	Protein of unknown function (DUF295)
Sobic.010G053100
Sobic.010G065000	Protein with RING/U-box and TRAF-like domains
Sobic.010G077800	P-loop containing nucleoside triphosphate hydrolases superfamily protein
Sobic.010G093000	DNA binding
Sobic.010G108700
Sobic.010G108800
Sobic.010G113300	Senescence-associated gene 12
Sobic.010G113500	Senescence-associated gene 12
Sobic.010G119000	Double-stranded-RNA-binding protein 4
Sobic.010G122600
Sobic.010G125600
Sobic.010G127500
Sobic.010G134800
Sobic.010G137200
Sobic.010G138100
Sobic.010G139200	Photosystem II reaction center protein B
Sobic.010G144800	Plant protein of unknown function (DUF247)
Sobic.010G145300
Sobic.010G148200	Calmodulin-like 38
Sobic.010G155200
Sobic.010G158300	RING/U-box superfamily protein
Sobic.010G159800
Sobic.010G160000	Alpha/beta-Hydrolases superfamily protein
Sobic.010G164300	RING/U-box superfamily protein
Sobic.010G167400
Sobic.010G169400
Sobic.010G192300	Response regulator 12
Sobic.010G200300	Integrase-type DNA-binding superfamily protein
Sobic.010G208600	Alpha/beta-Hydrolases superfamily protein
Sobic.010G215200
Sobic.010G217000
Sobic.010G221900	BTB-POZ and MATH domain 2
Sobic.010G226800
Sobic.010G227700
Sobic.010G238200
Sobic.010G239200	Granulin repeat cysteine protease family protein
Sobic.010G245600
Sobic.010G247100	RNA polymerase Rpb8
Sobic.010G252300
Sobic.010G262600
Sobic.010G262700
Sobic.010G264800	Exocyst subunit exo70 family protein F1
Sobic.010G265000
Sobic.010G265100
Sobic.010G265200	Rhodanese/Cell cycle control phosphatase superfamily protein
Sobic.010G269900	Exocyst subunit exo70 family protein F1
Sobic.010G270000	F-box/RNI-like/FBD-like domains-containing protein
Sobic.010G275900
Sobic.K000400	Hydroxycinnamoyl-CoA shikimate/quinate hydroxycinnamoyl transferase
Sobic.K000900	Ribonuclease H-like superfamily protein
Sobic.K002300
Sobic.K003000
Sobic.K003900	Secretion-associated RAS super family 2
Sobic.K004000
Sobic.K004400
Sobic.K004500	ROTUNDIFOLIA like 12
Sobic.K007500
Sobic.K008400
Sobic.K008800
Sobic.K009200
Sobic.K009300
Sobic.K009500
Sobic.K009700
Sobic.K010200	SAUR-like auxin-responsive protein family
Sobic.K010500
Sobic.K011300
Sobic.K012400
Sobic.K012800	Polynucleotidyl transferase, ribonuclease H-like superfamily protein
Sobic.K012900
Sobic.K014200	Serine protease inhibitor, potato inhibitor I-type family protein
Sobic.K014600
Sobic.K014700
Sobic.K014800
Sobic.K015100
Sobic.K015300	GroES-like zinc-binding alcohol dehydrogenase family protein
Sobic.K016400
Sobic.K017000	Translation elongation factor EFG/EF2 protein
Sobic.K017700	Class I peptide chain release factor
Sobic.K018400	Uncharacterised protein family (UPF0497)
Sobic.K018800
Sobic.K019800	Ribonuclease H-like superfamily protein
Sobic.K022400
Sobic.K024100
Sobic.K024300
Sobic.K024400	Protein of unknown function (DUF1677)
Sobic.K025000	Integrase-type DNA-binding superfamily protein
Sobic.K025300	Ribosomal protein L14
Sobic.K025400	Ribosomal protein S8
Sobic.K025900
Sobic.K026200	Cyclophilin-like peptidyl-prolyl cis-trans isomerase family protein
Sobic.K026700
Sobic.K027000
Sobic.K027900	Malectin/receptor-like protein kinase family protein
Sobic.K028300	Cytochrome P450, family 87, subfamily A, polypeptide 6
Sobic.K029100
Sobic.K029400
Sobic.K029800	Thioredoxin superfamily protein
Sobic.K030300	PSAJ
Sobic.K030400	Ribosomal protein L33
Sobic.K030500	Ribosomal protein L20
Sobic.K030600	Photosystem II reaction center protein C
Sobic.K031200
Sobic.K031600	3-oxo-5-alpha-steroid 4-dehydrogenase family protein
Sobic.K032100
Sobic.K032700	Cyclophilin-like peptidyl-prolyl cis-trans isomerase family protein
Sobic.K033200	DNA-directed RNA polymerase family protein
Sobic.K034000	NADH dehydrogenase subunit J
Sobic.K034100
Sobic.K034200
Sobic.K034300	Ribosomal protein L16
Sobic.K034500	Ribosomal protein L14
Sobic.K035100	Photosynthetic electron transfer B
Sobic.K035200	Photosystem II reaction center protein H
Sobic.K035300	Photosystem II reaction center protein B
Sobic.K035700	Ribosomal protein L33
Sobic.K035800	PSAJ
Sobic.K036000	NADH:ubiquinone/plastoquinone oxidoreductase, chain 3 protein
Sobic.K036500	NADH-ubiquinone/plastoquinone oxidoreductase chain 4L
Sobic.K037100	Maturase K
Sobic.K037300	Photosystem II reaction center protein C
Sobic.K038300
Sobic.K038700
Sobic.K039200	NADH dehydrogenase subunit J
Sobic.K039600	ATPase, F0 complex, subunit A protein
Sobic.K039800
Sobic.K041600	E3 ubiquitin ligase SCF complex subunit SKP1/ASK1 family protein
Sobic.K041700
Sobic.K041800
Sobic.K042100	RmlC-like cupins superfamily protein
Sobic.K042600	Myb domain protein 36
Sobic.K042700	AGAMOUS-like 61
